# Supplementary material for: Predicting the global potential distribution of two major vectors of Rocky Mountain Spotted Fever under conditions of global climate change
Source: PLoS Negl Trop Dis. 2024 Jan 10;18(1):e0011883. doi: 10.1371/journal.pntd.0011883 (PMC10805312; doi:10.1371/journal.pntd.0011883)
Supplement: S1 Dataset — (XLSX) [file pntd.0011883.s007.xlsx]

## Sheet: Amblyomma cajennense
Date	Latitude	Longitude	Name
2012-10-08T10:06:00	-26.1762	-58.9476	Amblyomma cajennense
1981-07-31T00:00:00	-25.2637	-57.5759	Amblyomma cajennense
2014-09-20T20:21:00	-24.6953	-64.6357	Amblyomma cajennense
2015-11-18T18:01:00	-24.0991	-64.3995	Amblyomma cajennense
1999-03-01T00:00:00	-23.548	-46.6365	Amblyomma cajennense
1999-03-01T00:00:00	-23.5463	-46.9351	Amblyomma cajennense
1999-03-01T00:00:00	-22.9711	-46.9962	Amblyomma cajennense
2016-10-26T09:30:00	-22.9049	-47.0191	Amblyomma cajennense
2017-10-15T00:00:00	-22.9048	-47.0203	Amblyomma cajennense
1999-03-01T00:00:00	-22.6824	-46.6812	Amblyomma cajennense
2018-02-11T00:00:00	-22.4571	-43.6433	Amblyomma cajennense
1989-01-17T00:00:00	-22.3	-57.55	Amblyomma cajennense
1999-03-01T00:00:00	-22.2533	-47.8232	Amblyomma cajennense
2019-10-02T09:10:10	-21.9853	-47.8793	Amblyomma cajennense
1999-03-01T00:00:00	-21.9372	-46.7171	Amblyomma cajennense
1970-04-09T00:00:00	-21.7449	-60.954	Amblyomma cajennense
1970-08-22T00:00:00	-21.7449	-60.954	Amblyomma cajennense
1970-09-20T00:00:00	-21.7449	-60.954	Amblyomma cajennense
1970-10-15T00:00:00	-21.7449	-60.954	Amblyomma cajennense
1970-12-08T00:00:00	-21.7449	-60.954	Amblyomma cajennense
1973-08-01T00:00:00	-21.7449	-60.954	Amblyomma cajennense
1973-08-18T00:00:00	-21.7449	-60.954	Amblyomma cajennense
1973-08-20T00:00:00	-21.7449	-60.954	Amblyomma cajennense
1973-08-20T00:00:00	-21.7449	-60.954	Amblyomma cajennense
1973-08-20T00:00:00	-21.7449	-60.954	Amblyomma cajennense
1973-08-23T00:00:00	-21.7449	-60.954	Amblyomma cajennense
1973-08-27T00:00:00	-21.7449	-60.954	Amblyomma cajennense
1973-08-29T00:00:00	-21.7449	-60.954	Amblyomma cajennense
1973-08-29T00:00:00	-21.7449	-60.954	Amblyomma cajennense
1973-08-31T00:00:00	-21.7449	-60.954	Amblyomma cajennense
1973-09-01T00:00:00	-21.7449	-60.954	Amblyomma cajennense
1973-09-01T00:00:00	-21.7449	-60.954	Amblyomma cajennense
1973-09-03T00:00:00	-21.7449	-60.954	Amblyomma cajennense
1973-09-06T00:00:00	-21.7449	-60.954	Amblyomma cajennense
1973-09-08T00:00:00	-21.7449	-60.954	Amblyomma cajennense
1973-09-09T00:00:00	-21.7449	-60.954	Amblyomma cajennense
1973-09-10T00:00:00	-21.7449	-60.954	Amblyomma cajennense
1973-09-13T00:00:00	-21.7449	-60.954	Amblyomma cajennense
1973-09-14T00:00:00	-21.7449	-60.954	Amblyomma cajennense
1973-09-15T00:00:00	-21.7449	-60.954	Amblyomma cajennense
1973-09-15T00:00:00	-21.7449	-60.954	Amblyomma cajennense
1973-09-16T00:00:00	-21.7449	-60.954	Amblyomma cajennense
1973-09-16T00:00:00	-21.7449	-60.954	Amblyomma cajennense
1973-09-16T00:00:00	-21.7449	-60.954	Amblyomma cajennense
1973-09-20T00:00:00	-21.7449	-60.954	Amblyomma cajennense
1973-09-24T00:00:00	-21.7449	-60.954	Amblyomma cajennense
1973-09-25T00:00:00	-21.7449	-60.954	Amblyomma cajennense
1973-09-27T00:00:00	-21.7449	-60.954	Amblyomma cajennense
1973-09-28T00:00:00	-21.7449	-60.954	Amblyomma cajennense
1973-09-30T00:00:00	-21.7449	-60.954	Amblyomma cajennense
1973-09-30T00:00:00	-21.7449	-60.954	Amblyomma cajennense
1973-10-01T00:00:00	-21.7449	-60.954	Amblyomma cajennense
1973-10-01T00:00:00	-21.7449	-60.954	Amblyomma cajennense
1973-10-01T00:00:00	-21.7449	-60.954	Amblyomma cajennense
1973-10-03T00:00:00	-21.7449	-60.954	Amblyomma cajennense
1973-10-06T00:00:00	-21.7449	-60.954	Amblyomma cajennense
1973-10-06T00:00:00	-21.7449	-60.954	Amblyomma cajennense
1973-10-09T00:00:00	-21.7449	-60.954	Amblyomma cajennense
1973-10-15T00:00:00	-21.7449	-60.954	Amblyomma cajennense
1973-10-16T00:00:00	-21.7449	-60.954	Amblyomma cajennense
1973-10-17T00:00:00	-21.7449	-60.954	Amblyomma cajennense
1973-10-18T00:00:00	-21.7449	-60.954	Amblyomma cajennense
1973-10-19T00:00:00	-21.7449	-60.954	Amblyomma cajennense
1973-10-20T00:00:00	-21.7449	-60.954	Amblyomma cajennense
1973-10-20T00:00:00	-21.7449	-60.954	Amblyomma cajennense
1974-07-24T00:00:00	-21.7449	-60.954	Amblyomma cajennense
1986-03-28T00:00:00	-21.7449	-60.954	Amblyomma cajennense
1973-09-01T00:00:00	-20.7549	-42.8786	Amblyomma cajennense
1973-09-07T00:00:00	-20.7549	-42.8786	Amblyomma cajennense
1973-10-21T00:00:00	-20.7549	-42.8786	Amblyomma cajennense
1973-10-24T00:00:00	-20.7549	-42.8786	Amblyomma cajennense
1973-11-16T00:00:00	-20.7549	-42.8786	Amblyomma cajennense
2018-06-04T11:29:02	-20.5068	-54.6172	Amblyomma cajennense
1988-06-19T00:00:00	-20.2263	-58.1694	Amblyomma cajennense
1978-09-10T00:00:00	-20.1779	-46.4393	Amblyomma cajennense
1979-05-15T00:00:00	-20.1779	-46.4393	Amblyomma cajennense
1979-07-05T00:00:00	-20.1779	-46.4393	Amblyomma cajennense
1981-06-04T00:00:00	-20.1553	-60.3037	Amblyomma cajennense
1981-06-04T00:00:00	-20.1553	-60.3037	Amblyomma cajennense
1981-07-02T00:00:00	-20.1553	-60.3037	Amblyomma cajennense
1984-11-01T00:00:00	-20.1553	-60.3037	Amblyomma cajennense
1984-11-18T00:00:00	-20.0853	-59.4721	Amblyomma cajennense
1984-11-19T00:00:00	-20.0853	-59.4721	Amblyomma cajennense
1978-09-10T00:00:00	-19.9167	-43.9345	Amblyomma cajennense
1978-12-15T00:00:00	-19.9167	-43.9345	Amblyomma cajennense
1998-01-13T00:00:00	-19.1333	-56.7667	Amblyomma cajennense
1999-07-01T00:00:00	-17.7442	-48.6278	Amblyomma cajennense
2016-09-06T00:00:00	-12.26	-55.77	Amblyomma cajennense
1976-11-30T00:00:00	-3.13835	-60.024	Amblyomma cajennense
1973-11-22T00:00:00	-1.45575	-48.4902	Amblyomma cajennense
1982-01-08T00:00:00	4.57087	-74.2973	Amblyomma cajennense
2015-03-22T00:00:00	4.9773	-52.5096	Amblyomma cajennense
2015-05-04T00:00:00	4.9773	-52.5096	Amblyomma cajennense
2017-09-15T00:00:00	5.12423	-75.669	Amblyomma cajennense
2017-09-15T00:00:00	5.12423	-75.669	Amblyomma cajennense
2015-02-01T00:00:00	5.32417	-72.4086	Amblyomma cajennense
2015-02-01T00:00:00	5.32417	-72.4086	Amblyomma cajennense
2015-02-01T00:00:00	5.36111	-72.1019	Amblyomma cajennense
2015-02-01T00:00:00	5.36111	-72.1019	Amblyomma cajennense
2015-02-01T00:00:00	5.36111	-72.1019	Amblyomma cajennense
2015-02-01T00:00:00	5.36111	-72.1019	Amblyomma cajennense
2014-09-01T00:00:00	6.92861	-70.46	Amblyomma cajennense
2014-09-01T00:00:00	6.92861	-70.46	Amblyomma cajennense
2014-09-01T00:00:00	6.92861	-70.46	Amblyomma cajennense
2015-09-01T00:00:00	6.92861	-70.46	Amblyomma cajennense
2011-01-22T00:00:00	9.16	-79.76	Amblyomma cajennense
2011-01-22T00:00:00	9.16	-79.76	Amblyomma cajennense
2011-01-22T00:00:00	9.16	-79.76	Amblyomma cajennense
2011-01-22T00:00:00	9.16	-79.76	Amblyomma cajennense
1998-11-11T00:00:00	9.315	-104.088	Amblyomma cajennense
1981-05-01T00:00:00	10	-84	Amblyomma cajennense
1982-03-25T00:00:00	10	-84	Amblyomma cajennense
1987-05-02T00:00:00	10.6346	-85.4407	Amblyomma cajennense
1988-01-03T00:00:00	10.6346	-85.4407	Amblyomma cajennense
1988-01-06T00:00:00	10.9644	-85.682	Amblyomma cajennense
2008-07-25T00:00:00	16.0339	-96.6219	Amblyomma cajennense
2005-08-31T00:00:00	16.2683	-93.7308	Amblyomma cajennense
2011-11-14T00:00:00	16.4302	-93.7459	Amblyomma cajennense
2018-07-19T00:00:00	16.61	-88.56	Amblyomma cajennense
2018-07-20T00:00:00	16.62	-88.56	Amblyomma cajennense
2018-07-20T00:00:00	16.62	-88.56	Amblyomma cajennense
2002-08-14T00:00:00	16.6592	-95.0115	Amblyomma cajennense
2018-07-23T00:00:00	16.66	-88.46	Amblyomma cajennense
1979-09-10T00:00:00	16.7455	-93.1378	Amblyomma cajennense
2011-06-01T00:00:00	16.8181	-95.1403	Amblyomma cajennense
2011-06-01T00:00:00	16.8181	-95.1403	Amblyomma cajennense
2011-06-01T00:00:00	16.8181	-95.1403	Amblyomma cajennense
2011-06-01T00:00:00	16.8181	-95.1403	Amblyomma cajennense
2011-06-01T00:00:00	16.8181	-95.1403	Amblyomma cajennense
2011-07-22T00:00:00	16.8181	-95.1403	Amblyomma cajennense
2007-03-11T00:00:00	17.225	-89.6133	Amblyomma cajennense
1976-05-21T00:00:00	17.2273	-95.0529	Amblyomma cajennense
2005-07-19T00:00:00	17.2533	-100.342	Amblyomma cajennense
2005-11-10T00:00:00	17.3275	-99.56	Amblyomma cajennense
2012-10-13T00:00:00	17.3606	-99.4672	Amblyomma cajennense
1971-05-07T00:00:00	17.4954	-92.0192	Amblyomma cajennense
2019-03-07T11:44:06	17.4985	-92.0086	Amblyomma cajennense
1971-03-05T00:00:00	17.5206	-93.5006	Amblyomma cajennense
1971-03-05T00:00:00	17.5608	-92.9519	Amblyomma cajennense
1971-05-02T00:00:00	17.5608	-92.9519	Amblyomma cajennense
1976-01-26T00:00:00	17.5608	-92.9519	Amblyomma cajennense
2014-04-20T00:00:00	17.6692	-95.8794	Amblyomma cajennense
1971-02-01T00:00:00	17.7614	-92.5923	Amblyomma cajennense
1971-03-01T00:00:00	17.7614	-92.5923	Amblyomma cajennense
2005-07-21T00:00:00	17.8111	-101.277	Amblyomma cajennense
1971-03-26T00:00:00	17.8304	-93.3899	Amblyomma cajennense
1987-08-20T00:00:00	17.97	-76.4332	Amblyomma cajennense
1989-08-19T00:00:00	17.97	-76.4332	Amblyomma cajennense
1989-08-19T00:00:00	17.97	-76.4332	Amblyomma cajennense
2012-04-22T00:00:00	18.0139	-94.4072	Amblyomma cajennense
1976-05-24T00:00:00	18.0539	-102.642	Amblyomma cajennense
2013-10-09T00:00:00	18.1087	-94.3588	Amblyomma cajennense
2013-10-09T00:00:00	18.1087	-94.3588	Amblyomma cajennense
2002-11-11T00:00:00	18.1935	-88.9827	Amblyomma cajennense
1978-05-22T00:00:00	18.2544	-93.0184	Amblyomma cajennense
1991-01-15T00:00:00	18.2616	-78.0713	Amblyomma cajennense
1991-01-12T00:00:00	18.2683	-78.3472	Amblyomma cajennense
2006-05-12T00:00:00	18.2835	-93.2107	Amblyomma cajennense
2006-05-12T00:00:00	18.2835	-93.2107	Amblyomma cajennense
2006-05-13T00:00:00	18.3319	-93.2997	Amblyomma cajennense
1998-10-10T00:00:00	18.4167	-95.1167	Amblyomma cajennense
2002-11-05T00:00:00	18.446	-95.215	Amblyomma cajennense
2003-08-30T00:00:00	18.446	-95.215	Amblyomma cajennense
2005-04-01T00:00:00	18.446	-95.215	Amblyomma cajennense
2005-07-09T00:00:00	18.446	-95.215	Amblyomma cajennense
1998-10-10T00:00:00	18.5	-95.0167	Amblyomma cajennense
1991-07-05T00:00:00	18.5539	-95.0678	Amblyomma cajennense
2009-10-25T00:00:00	18.6423	-99.0044	Amblyomma cajennense
1998-12-07T00:00:00	19.1667	-96.1	Amblyomma cajennense
2008-11-06T00:00:00	19.1936	-96.3334	Amblyomma cajennense
1998-07-19T00:00:00	19.2635	-99.1049	Amblyomma cajennense
2007-11-20T00:00:00	19.4506	-104.359	Amblyomma cajennense
2010-09-18T00:00:00	19.4506	-104.359	Amblyomma cajennense
2001-10-22T00:00:00	19.479	-105.033	Amblyomma cajennense
2005-08-18T00:00:00	19.479	-105.033	Amblyomma cajennense
2006-04-17T00:00:00	19.4947	-105.042	Amblyomma cajennense
2006-04-19T00:00:00	19.4948	-105.042	Amblyomma cajennense
2006-04-19T00:00:00	19.4948	-105.042	Amblyomma cajennense
2001-10-25T00:00:00	19.4984	-105.045	Amblyomma cajennense
2006-04-17T00:00:00	19.4984	-105.045	Amblyomma cajennense
2006-04-17T00:00:00	19.4984	-105.045	Amblyomma cajennense
2006-04-19T00:00:00	19.4984	-105.045	Amblyomma cajennense
2006-04-18T00:00:00	19.5259	-105.066	Amblyomma cajennense
2011-08-16T00:00:00	20.3858	-98.2086	Amblyomma cajennense
2011-08-18T00:00:00	20.3858	-98.2086	Amblyomma cajennense
2010-08-08T00:00:00	20.5511	-97.6543	Amblyomma cajennense
2012-08-30T00:00:00	20.5875	-100.393	Amblyomma cajennense
1973-05-07T00:00:00	20.701	-88.1114	Amblyomma cajennense
2009-06-15T00:00:00	21.1	-98.4647	Amblyomma cajennense
2009-06-15T00:00:00	21.1	-98.4647	Amblyomma cajennense
2009-06-15T00:00:00	21.1	-98.4647	Amblyomma cajennense
2009-06-15T00:00:00	21.1	-98.4647	Amblyomma cajennense
2009-06-15T00:00:00	21.1	-98.4647	Amblyomma cajennense
2009-06-15T00:00:00	21.1	-98.4647	Amblyomma cajennense
2009-06-15T00:00:00	21.1	-98.4647	Amblyomma cajennense
1982-06-01T00:00:00	21.1394	-98.4205	Amblyomma cajennense
1982-06-01T00:00:00	21.1394	-98.4205	Amblyomma cajennense
1975-05-19T00:00:00	21.1419	-88.1504	Amblyomma cajennense
2004-02-26T00:00:00	21.1912	-88.1688	Amblyomma cajennense
2020-02-18T12:45:00	21.2987	-88.272	Amblyomma cajennense
1997-11-11T00:00:00	21.5167	-105.267	Amblyomma cajennense
1992-12-10T00:00:00	21.5917	-105.174	Amblyomma cajennense
1992-12-10T00:00:00	21.5917	-105.174	Amblyomma cajennense
1975-09-06T00:00:00	21.9353	-98.8364	Amblyomma cajennense
1997-10-17T00:00:00	22.2167	-97.8667	Amblyomma cajennense
1997-08-08T00:00:00	22.2667	-97.8411	Amblyomma cajennense
2001-01-01T00:00:00	22.2667	-97.8411	Amblyomma cajennense
1978-08-05T00:00:00	22.9223	-98.0754	Amblyomma cajennense
2000-05-12T00:00:00	23.0197	-99.1086	Amblyomma cajennense
2000-05-05T00:00:00	23.0667	-99.0833	Amblyomma cajennense
2000-05-11T00:00:00	23.0744	-99.1239	Amblyomma cajennense
2016-10-24T10:41:00	23.299	-106.443	Amblyomma cajennense
2019-12-18T13:44:00	23.299	-106.443	Amblyomma cajennense
2020-01-15T11:14:00	23.299	-106.443	Amblyomma cajennense
2016-08-11T02:16:00	23.2991	-106.441	Amblyomma cajennense
2020-01-15T10:16:00	23.2991	-106.441	Amblyomma cajennense
2019-04-26T18:03:17	23.2991	-106.441	Amblyomma cajennense
2013-11-10T00:00:00	23.2993	-106.441	Amblyomma cajennense
2020-01-10T18:57:00	23.2994	-106.444	Amblyomma cajennense
2013-10-17T00:00:00	23.3003	-106.439	Amblyomma cajennense
2020-11-19T18:19:00	23.303	-106.437	Amblyomma cajennense
2000-05-12T00:00:00	23.7333	-103.967	Amblyomma cajennense
2017-12-24T15:17:00	23.7977	-106.834	Amblyomma cajennense
2019-10-27T11:23:00	23.8626	-106.302	Amblyomma cajennense
1998-04-27T00:00:00	25.7167	-100.3	Amblyomma cajennense
2018-03-04T23:09:00	26.0699	-98.1491	Amblyomma cajennense
2018-03-03T11:54:00	26.0732	-98.1495	Amblyomma cajennense
2018-11-17T16:27:00	26.0821	-98.1354	Amblyomma cajennense
2017-10-28T14:29:00	26.0858	-98.1383	Amblyomma cajennense
2019-10-06T23:28:00	26.1765	-98.3654	Amblyomma cajennense
2018-11-04T18:39:00	26.1796	-98.3655	Amblyomma cajennense
2009-04-19T15:38:00	26.1855	-98.3794	Amblyomma cajennense
2019-09-28T16:12:00	26.1865	-98.3793	Amblyomma cajennense
2010-08-06T00:00:00	26.2236	-97.3548	Amblyomma cajennense
2019-08-31T21:23:00	26.2345	-97.3653	Amblyomma cajennense
1982-04-18T00:00:00	26.3378	-97.4341	Amblyomma cajennense
1982-10-09T00:00:00	26.3378	-97.4341	Amblyomma cajennense
1982-10-10T00:00:00	26.7901	-97.7761	Amblyomma cajennense
1984-03-15T00:00:00	26.8831	-98.8936	Amblyomma cajennense
1975-04-25T00:00:00	26.9955	-98.7481	Amblyomma cajennense
1978-03-20T00:00:00	26.9955	-98.7481	Amblyomma cajennense
1982-10-07T00:00:00	27.2986	-97.8149	Amblyomma cajennense
1985-01-06T00:00:00	27.2986	-97.8149	Amblyomma cajennense
1978-03-18T00:00:00	27.4448	-98.5283	Amblyomma cajennense
1984-03-15T00:00:00	27.4659	-98.9742	Amblyomma cajennense
2006-03-28T00:00:00	27.57	-99.44	Amblyomma cajennense
2006-04-20T00:00:00	27.57	-99.44	Amblyomma cajennense
2006-10-07T00:00:00	27.6	-99.48	Amblyomma cajennense
1975-09-27T00:00:00	27.7525	-98.5721	Amblyomma cajennense
1982-05-30T00:00:00	27.8828	-98.6178	Amblyomma cajennense
1982-03-25T00:00:00	28.0336	-97.5099	Amblyomma cajennense
1982-03-25T00:00:00	28.0336	-97.5099	Amblyomma cajennense
1982-03-25T00:00:00	28.0336	-97.5099	Amblyomma cajennense
1982-03-25T00:00:00	28.0336	-97.5099	Amblyomma cajennense
2018-04-23T11:49:01	28.2371	-98.9843	Amblyomma cajennense
1975-09-25T00:00:00	28.3102	-98.5721	Amblyomma cajennense
1984-04-21T00:00:00	28.4805	-98.3503	Amblyomma cajennense
2017-11-29T12:34:00	28.6542	-97.3774	Amblyomma cajennense
1985-01-07T00:00:00	28.7891	-98.4972	Amblyomma cajennense
2009-03-01T00:00:00	32.6633	-115.468	Amblyomma cajennense
1970-03-24T00:00:00	34.3575	-91.1211	Amblyomma cajennense
1992-10-08T00:00:00	59.035	-158.513	Amblyomma cajennense

## Sheet: Dermacentor variabilis
Date	Latitude	Longitude	Name
1970-04-29T00:00:00	30.6563	-84.2089	Dermacentor variabilis
1970-04-29T00:00:00	30.6563	-84.2089	Dermacentor variabilis
1970-05-27T00:00:00	30.6563	-84.2089	Dermacentor variabilis
1970-06-27T00:00:00	30.5611	-84.2178	Dermacentor variabilis
1970-08-01T00:00:00	30.6563	-84.2089	Dermacentor variabilis
1970-08-01T00:00:00	30.6563	-84.2089	Dermacentor variabilis
1970-08-01T00:00:00	30.6563	-84.2089	Dermacentor variabilis
1970-08-01T00:00:00	30.6563	-84.2089	Dermacentor variabilis
1970-08-01T00:00:00	30.6563	-84.2089	Dermacentor variabilis
1970-09-11T00:00:00	36.154	-95.9928	Dermacentor variabilis
1970-12-04T00:00:00	25.3827	-80.6103	Dermacentor variabilis
1971-03-05T00:00:00	36.9886	-86.4997	Dermacentor variabilis
1971-03-05T00:00:00	36.9886	-86.4997	Dermacentor variabilis
1971-04-04T00:00:00	36.9886	-86.4997	Dermacentor variabilis
1971-04-21T00:00:00	30.6396	-84.2332	Dermacentor variabilis
1971-04-23T00:00:00	40.0371	-97.0241	Dermacentor variabilis
1971-04-23T00:00:00	40.0371	-97.0241	Dermacentor variabilis
1971-05-14T00:00:00	27.6948	-80.5438	Dermacentor variabilis
1971-05-18T00:00:00	30.6563	-84.2089	Dermacentor variabilis
1971-07-09T00:00:00	30.6563	-84.2089	Dermacentor variabilis
1971-08-25T00:00:00	30.3322	-81.6557	Dermacentor variabilis
1971-09-08T00:00:00	27.6386	-80.3973	Dermacentor variabilis
1971-11-16T00:00:00	30.6563	-84.2089	Dermacentor variabilis
1971-11-16T00:00:00	30.6563	-84.2089	Dermacentor variabilis
1971-11-17T00:00:00	30.6563	-84.2089	Dermacentor variabilis
1971-12-08T00:00:00	29.6585	-84.8802	Dermacentor variabilis
1972-03-09T00:00:00	30.6563	-84.2089	Dermacentor variabilis
1972-03-11T00:00:00	30.6563	-84.2089	Dermacentor variabilis
1972-03-22T00:00:00	29.6585	-84.8802	Dermacentor variabilis
1972-03-23T00:00:00	29.6585	-84.8802	Dermacentor variabilis
1972-03-29T00:00:00	37.0902	-95.7129	Dermacentor variabilis
1972-03-29T00:00:00	37.0902	-95.7129	Dermacentor variabilis
1972-05-03T00:00:00	27.6948	-80.5438	Dermacentor variabilis
1972-05-05T00:00:00	27.6948	-80.5438	Dermacentor variabilis
1972-05-10T00:00:00	27.6948	-80.5438	Dermacentor variabilis
1972-05-11T00:00:00	27.751	-80.4004	Dermacentor variabilis
1972-05-25T00:00:00	27.751	-80.4004	Dermacentor variabilis
1972-06-06T00:00:00	27.6948	-80.5438	Dermacentor variabilis
1972-06-06T00:00:00	27.6948	-80.5438	Dermacentor variabilis
1972-06-07T00:00:00	27.64	-80.3981	Dermacentor variabilis
1972-06-08T00:00:00	27.6948	-80.5438	Dermacentor variabilis
1972-07-02T00:00:00	30.5765	-86.5579	Dermacentor variabilis
1972-07-14T00:00:00	37.6023	-87.1131	Dermacentor variabilis
1972-07-24T00:00:00	37.5178	-86.5775	Dermacentor variabilis
1972-07-29T00:00:00	37.6595	-86.8069	Dermacentor variabilis
1972-08-01T00:00:00	30.7271	-84.1396	Dermacentor variabilis
1972-08-11T00:00:00	27.6948	-80.5438	Dermacentor variabilis
1972-08-16T00:00:00	30.6681	-84.1636	Dermacentor variabilis
1972-08-21T00:00:00	37.6595	-86.8069	Dermacentor variabilis
1972-08-25T00:00:00	30.6563	-84.2089	Dermacentor variabilis
1972-08-29T00:00:00	27.6948	-80.5438	Dermacentor variabilis
1972-09-01T00:00:00	30.7271	-84.1396	Dermacentor variabilis
1972-09-09T00:00:00	27.6948	-80.5438	Dermacentor variabilis
1972-09-27T00:00:00	30.6563	-84.2089	Dermacentor variabilis
1972-10-21T00:00:00	29.6593	-85.1324	Dermacentor variabilis
1972-10-22T00:00:00	29.7101	-85.1544	Dermacentor variabilis
1972-11-05T00:00:00	27.64	-80.3981	Dermacentor variabilis
1972-11-06T00:00:00	27.64	-80.3981	Dermacentor variabilis
1972-11-15T00:00:00	27.64	-80.3981	Dermacentor variabilis
1972-12-19T00:00:00	30.6563	-84.2089	Dermacentor variabilis
1973-01-24T00:00:00	27.6948	-80.5438	Dermacentor variabilis
1973-02-23T00:00:00	30.6563	-84.2089	Dermacentor variabilis
1973-03-19T00:00:00	30.6563	-84.2089	Dermacentor variabilis
1973-04-01T00:00:00	30.7271	-84.1396	Dermacentor variabilis
1973-04-05T00:00:00	42.5349	-92.4453	Dermacentor variabilis
1973-04-05T00:00:00	42.5349	-92.4453	Dermacentor variabilis
1973-04-05T00:00:00	42.57	-92.1609	Dermacentor variabilis
1973-05-01T00:00:00	30.6563	-84.2089	Dermacentor variabilis
1973-05-27T00:00:00	30.7271	-84.1396	Dermacentor variabilis
1973-06-01T00:00:00	30.7271	-84.1396	Dermacentor variabilis
1973-06-27T00:00:00	26.1276	-80.2331	Dermacentor variabilis
1973-07-01T00:00:00	30.7271	-84.1396	Dermacentor variabilis
1973-07-12T00:00:00	30.6563	-84.2089	Dermacentor variabilis
1973-07-19T00:00:00	37.9198	-85.6414	Dermacentor variabilis
1973-08-01T00:00:00	30.7271	-84.1396	Dermacentor variabilis
1973-08-16T00:00:00	37.5984	-86.9872	Dermacentor variabilis
1973-11-02T00:00:00	27.7677	-80.6013	Dermacentor variabilis
1974-01-11T00:00:00	27.5803	-80.3867	Dermacentor variabilis
1974-02-28T00:00:00	30.3322	-81.6557	Dermacentor variabilis
1974-03-07T00:00:00	30.6563	-84.2089	Dermacentor variabilis
1974-03-09T00:00:00	30.6563	-84.2089	Dermacentor variabilis
1974-04-07T00:00:00	40.7311	-94.8997	Dermacentor variabilis
1974-04-08T00:00:00	40.7311	-94.8997	Dermacentor variabilis
1974-04-12T00:00:00	40.6278	-94.8855	Dermacentor variabilis
1974-04-17T00:00:00	30.6563	-84.2089	Dermacentor variabilis
1974-04-18T00:00:00	30.6563	-84.2089	Dermacentor variabilis
1974-04-20T00:00:00	39.7817	-92.8902	Dermacentor variabilis
1974-04-24T00:00:00	30.6563	-84.2089	Dermacentor variabilis
1974-04-24T00:00:00	30.6563	-84.2089	Dermacentor variabilis
1974-04-25T00:00:00	40.7605	-94.7436	Dermacentor variabilis
1974-04-25T00:00:00	30.6563	-84.2089	Dermacentor variabilis
1974-04-26T00:00:00	40.6278	-94.8855	Dermacentor variabilis
1974-04-26T00:00:00	40.6278	-94.8855	Dermacentor variabilis
1974-04-26T00:00:00	40.6278	-94.8855	Dermacentor variabilis
1974-04-26T00:00:00	30.6563	-84.2089	Dermacentor variabilis
1974-04-27T00:00:00	40.7311	-94.8997	Dermacentor variabilis
1974-04-28T00:00:00	40.7311	-94.8997	Dermacentor variabilis
1974-04-28T00:00:00	39.7817	-92.8902	Dermacentor variabilis
1974-04-29T00:00:00	40.7605	-94.7436	Dermacentor variabilis
1974-05-01T00:00:00	40.7311	-94.8997	Dermacentor variabilis
1974-05-03T00:00:00	27.6948	-80.5438	Dermacentor variabilis
1974-05-04T00:00:00	40.7311	-94.8997	Dermacentor variabilis
1974-05-04T00:00:00	40.6278	-94.8855	Dermacentor variabilis
1974-05-05T00:00:00	40.7311	-94.8997	Dermacentor variabilis
1974-05-05T00:00:00	39.7817	-92.8902	Dermacentor variabilis
1974-05-07T00:00:00	40.7605	-94.7436	Dermacentor variabilis
1974-05-15T00:00:00	40.7311	-94.8997	Dermacentor variabilis
1974-06-07T00:00:00	27.6948	-80.5438	Dermacentor variabilis
1974-07-01T00:00:00	41.3128	-90.5846	Dermacentor variabilis
1974-07-29T00:00:00	37.6023	-87.1131	Dermacentor variabilis
1974-07-29T00:00:00	37.5078	-86.9494	Dermacentor variabilis
1974-08-04T00:00:00	40.8419	-94.858	Dermacentor variabilis
1974-08-04T00:00:00	37.6023	-87.1131	Dermacentor variabilis
1974-08-06T00:00:00	37.6595	-86.8069	Dermacentor variabilis
1974-09-27T00:00:00	64.2008	-149.494	Dermacentor variabilis
1974-10-01T00:00:00	30.3322	-81.6557	Dermacentor variabilis
1975-03-03T00:00:00	30.6563	-84.2089	Dermacentor variabilis
1975-03-03T00:00:00	30.6563	-84.2089	Dermacentor variabilis
1975-03-03T00:00:00	30.6563	-84.2089	Dermacentor variabilis
1975-03-06T00:00:00	30.6563	-84.2089	Dermacentor variabilis
1975-03-06T00:00:00	30.6563	-84.2089	Dermacentor variabilis
1975-03-07T00:00:00	30.6563	-84.2089	Dermacentor variabilis
1975-03-18T00:00:00	29.6593	-85.1324	Dermacentor variabilis
1975-03-18T00:00:00	29.6593	-85.1324	Dermacentor variabilis
1975-03-19T00:00:00	29.6593	-85.1324	Dermacentor variabilis
1975-03-19T00:00:00	29.6593	-85.1324	Dermacentor variabilis
1975-03-20T00:00:00	29.6593	-85.1324	Dermacentor variabilis
1975-03-21T00:00:00	29.6593	-85.1324	Dermacentor variabilis
1975-05-17T00:00:00	42.7919	-91.4454	Dermacentor variabilis
1975-05-18T00:00:00	42.7919	-91.4454	Dermacentor variabilis
1975-05-26T00:00:00	42.9967	-81.3339	Dermacentor variabilis
1975-05-29T00:00:00	42.9869	-81.2431	Dermacentor variabilis
1975-06-17T00:00:00	43.3533	-95.1625	Dermacentor variabilis
1975-07-22T00:00:00	37.7876	-85.6727	Dermacentor variabilis
1975-07-23T00:00:00	37.8092	-85.4669	Dermacentor variabilis
1975-07-27T00:00:00	39.0843	-87.4208	Dermacentor variabilis
1976-02-06T00:00:00	30.6563	-84.2089	Dermacentor variabilis
1976-02-08T00:00:00	29.7165	-84.753	Dermacentor variabilis
1976-02-09T00:00:00	29.803	-85.4119	Dermacentor variabilis
1976-02-09T00:00:00	29.803	-85.4119	Dermacentor variabilis
1976-02-09T00:00:00	29.7165	-84.753	Dermacentor variabilis
1976-03-09T00:00:00	30.6563	-84.2089	Dermacentor variabilis
1976-03-12T00:00:00	30.6563	-84.2089	Dermacentor variabilis
1976-03-13T00:00:00	30.6563	-84.2089	Dermacentor variabilis
1976-03-16T00:00:00	30.6563	-84.2089	Dermacentor variabilis
1976-03-20T00:00:00	43.3801	-95.1847	Dermacentor variabilis
1976-04-06T00:00:00	29.803	-85.4119	Dermacentor variabilis
1976-04-16T00:00:00	42.5775	-92.7869	Dermacentor variabilis
1976-04-18T00:00:00	40.6428	-91.5646	Dermacentor variabilis
1976-04-21T00:00:00	30.6563	-84.2089	Dermacentor variabilis
1976-05-04T00:00:00	42.5349	-92.4453	Dermacentor variabilis
1976-05-06T00:00:00	30.6563	-84.2089	Dermacentor variabilis
1976-05-07T00:00:00	37.9062	-122.272	Dermacentor variabilis
1976-05-08T00:00:00	40.6428	-91.5646	Dermacentor variabilis
1976-05-09T00:00:00	40.6298	-91.3145	Dermacentor variabilis
1976-05-10T00:00:00	42.0061	-92.3169	Dermacentor variabilis
1976-05-10T00:00:00	37.6023	-87.1131	Dermacentor variabilis
1976-05-16T00:00:00	42.7919	-91.4455	Dermacentor variabilis
1976-05-16T00:00:00	42.7919	-91.4455	Dermacentor variabilis
1976-05-16T00:00:00	42.7919	-91.4455	Dermacentor variabilis
1976-06-11T00:00:00	39.024	-87.5198	Dermacentor variabilis
1976-06-13T00:00:00	37.9943	-122.272	Dermacentor variabilis
1976-06-29T00:00:00	29.803	-85.4119	Dermacentor variabilis
1976-06-29T00:00:00	29.803	-85.4119	Dermacentor variabilis
1976-06-30T00:00:00	29.803	-85.4119	Dermacentor variabilis
1976-07-10T00:00:00	42.7919	-91.4454	Dermacentor variabilis
1976-08-01T00:00:00	37.5078	-86.9494	Dermacentor variabilis
1976-08-06T00:00:00	37.9161	-85.6535	Dermacentor variabilis
1976-09-06T00:00:00	40.1948	-92.5833	Dermacentor variabilis
1976-09-27T00:00:00	29.803	-85.4119	Dermacentor variabilis
1976-09-27T00:00:00	29.803	-85.4119	Dermacentor variabilis
1976-09-29T00:00:00	29.803	-85.4119	Dermacentor variabilis
1976-11-02T00:00:00	30.6563	-84.2089	Dermacentor variabilis
1976-12-08T00:00:00	29.803	-85.4119	Dermacentor variabilis
1977-02-15T00:00:00	30.6563	-84.2089	Dermacentor variabilis
1977-03-03T00:00:00	30.6563	-84.2089	Dermacentor variabilis
1977-04-13T00:00:00	42.841	-91.7998	Dermacentor variabilis
1977-04-30T00:00:00	42.5942	-91.8904	Dermacentor variabilis
1977-05-17T00:00:00	42.6439	-92.4588	Dermacentor variabilis
1977-06-27T00:00:00	35.3402	-120.738	Dermacentor variabilis
1977-07-07T00:00:00	37.9943	-122.272	Dermacentor variabilis
1977-07-07T00:00:00	41.6611	-91.5302	Dermacentor variabilis
1977-07-20T00:00:00	42.7919	-91.4454	Dermacentor variabilis
1977-09-24T00:00:00	42.5528	-90.709	Dermacentor variabilis
1977-10-07T00:00:00	42.5592	-90.7132	Dermacentor variabilis
1977-10-07T00:00:00	42.5592	-90.7132	Dermacentor variabilis
1977-10-07T00:00:00	42.5528	-90.709	Dermacentor variabilis
1978-01-18T00:00:00	30.6563	-84.2089	Dermacentor variabilis
1978-01-20T00:00:00	30.6563	-84.2089	Dermacentor variabilis
1978-05-20T00:00:00	42.7128	-95.4367	Dermacentor variabilis
1978-05-24T00:00:00	35.3402	-120.738	Dermacentor variabilis
1978-06-02T00:00:00	41.6581	-90.5846	Dermacentor variabilis
1978-06-21T00:00:00	43.8554	-102.34	Dermacentor variabilis
1978-06-25T00:00:00	42.5349	-92.4453	Dermacentor variabilis
1978-07-04T00:00:00	42.6439	-92.4588	Dermacentor variabilis
1978-07-20T00:00:00	36.2298	-93.1077	Dermacentor variabilis
1978-07-25T00:00:00	42.0599	-95.97	Dermacentor variabilis
1978-07-26T00:00:00	42.0599	-95.97	Dermacentor variabilis
1978-07-31T00:00:00	60.8033	-149.185	Dermacentor variabilis
1978-08-02T00:00:00	42.3831	-93.97	Dermacentor variabilis
1979-03-07T00:00:00	38.9687	-123.117	Dermacentor variabilis
1979-03-07T00:00:00	39.0132	-123.081	Dermacentor variabilis
1979-04-28T00:00:00	40.7311	-94.8997	Dermacentor variabilis
1979-06-04T00:00:00	44.2947	-90.8515	Dermacentor variabilis
1979-06-06T00:00:00	44.2947	-90.8515	Dermacentor variabilis
1979-07-19T00:00:00	35.2696	-120.672	Dermacentor variabilis
1980-03-31T00:00:00	37.8441	-122.122	Dermacentor variabilis
1980-04-04T00:00:00	37.8441	-122.122	Dermacentor variabilis
1980-04-26T00:00:00	38.4564	-121.825	Dermacentor variabilis
1980-05-12T00:00:00	37.8441	-122.122	Dermacentor variabilis
1980-05-26T00:00:00	41.387	-93.2683	Dermacentor variabilis
1980-06-03T00:00:00	34.5699	-120.557	Dermacentor variabilis
1980-06-04T00:00:00	34.5699	-120.557	Dermacentor variabilis
1980-06-09T00:00:00	42.6896	-92.416	Dermacentor variabilis
1980-06-16T00:00:00	47.1944	-95.1653	Dermacentor variabilis
1980-06-19T00:00:00	47.1944	-95.1653	Dermacentor variabilis
1980-08-14T00:00:00	36.9211	-121.768	Dermacentor variabilis
1980-12-10T00:00:00	26.4447	-99.9019	Dermacentor variabilis
1980-12-28T00:00:00	27.0652	-99.8486	Dermacentor variabilis
1981-04-05T00:00:00	38.4563	-121.825	Dermacentor variabilis
1981-04-08T00:00:00	44.3086	-91.9957	Dermacentor variabilis
1981-04-10T00:00:00	41.408	-92.9164	Dermacentor variabilis
1981-04-15T00:00:00	41.408	-92.9164	Dermacentor variabilis
1981-04-15T00:00:00	41.408	-92.9164	Dermacentor variabilis
1981-04-15T00:00:00	41.408	-92.9164	Dermacentor variabilis
1981-05-02T00:00:00	40.6845	-95.5407	Dermacentor variabilis
1981-05-02T00:00:00	40.6845	-95.5407	Dermacentor variabilis
1981-05-02T00:00:00	40.6845	-95.5407	Dermacentor variabilis
1981-05-02T00:00:00	40.6845	-95.5407	Dermacentor variabilis
1981-05-02T00:00:00	37.9198	-85.6414	Dermacentor variabilis
1981-05-03T00:00:00	40.6845	-95.5407	Dermacentor variabilis
1981-05-29T00:00:00	35.0194	-120.106	Dermacentor variabilis
1981-05-29T00:00:00	42.548	-96.4655	Dermacentor variabilis
1981-06-01T00:00:00	47.1944	-95.1653	Dermacentor variabilis
1981-06-02T00:00:00	40.7291	-92.8738	Dermacentor variabilis
1981-06-16T00:00:00	41.02	-93.3141	Dermacentor variabilis
1981-06-23T00:00:00	42.0495	-92.908	Dermacentor variabilis
1981-07-03T00:00:00	40.7492	-93.9674	Dermacentor variabilis
1981-07-06T00:00:00	41.3308	-94.0138	Dermacentor variabilis
1981-07-16T00:00:00	42.5023	-90.6655	Dermacentor variabilis
1981-07-18T00:00:00	39.1913	-121.097	Dermacentor variabilis
1981-07-28T00:00:00	42.5858	-91.3415	Dermacentor variabilis
1981-08-01T00:00:00	35.8094	-86.002	Dermacentor variabilis
1981-08-04T00:00:00	40.7492	-93.9674	Dermacentor variabilis
1981-08-15T00:00:00	47.6318	-94.0912	Dermacentor variabilis
1981-08-16T00:00:00	42.4452	-94.1258	Dermacentor variabilis
1981-11-06T00:00:00	41.9779	-91.6656	Dermacentor variabilis
1982-05-14T00:00:00	42.4688	-92.22	Dermacentor variabilis
1982-05-31T00:00:00	42.0172	-94.3774	Dermacentor variabilis
1982-06-01T00:00:00	41.9305	-96.082	Dermacentor variabilis
1982-06-02T00:00:00	41.9305	-96.082	Dermacentor variabilis
1982-06-02T00:00:00	41.9305	-96.082	Dermacentor variabilis
1982-06-02T00:00:00	41.9305	-96.082	Dermacentor variabilis
1982-06-02T00:00:00	41.7104	-96.0205	Dermacentor variabilis
1982-06-02T00:00:00	41.7104	-96.0205	Dermacentor variabilis
1982-06-02T00:00:00	41.7104	-96.0205	Dermacentor variabilis
1982-06-02T00:00:00	42.2055	-95.9525	Dermacentor variabilis
1982-06-02T00:00:00	41.8314	-95.9256	Dermacentor variabilis
1982-06-03T00:00:00	41.9305	-96.082	Dermacentor variabilis
1982-06-03T00:00:00	42.2055	-95.9525	Dermacentor variabilis
1982-06-03T00:00:00	42.0744	-95.9086	Dermacentor variabilis
1982-06-12T00:00:00	43.3491	-95.2228	Dermacentor variabilis
1982-06-21T00:00:00	42.6162	-91.1134	Dermacentor variabilis
1982-06-29T00:00:00	43.3072	-96.432	Dermacentor variabilis
1982-07-12T00:00:00	42.6345	-90.7955	Dermacentor variabilis
1982-07-13T00:00:00	43.2555	-93.567	Dermacentor variabilis
1982-07-16T00:00:00	43.2972	-93.4397	Dermacentor variabilis
1982-07-17T00:00:00	43.2972	-93.4397	Dermacentor variabilis
1982-08-11T00:00:00	35.3769	-120.855	Dermacentor variabilis
1983-04-22T00:00:00	42.2747	-90.386	Dermacentor variabilis
1983-05-22T00:00:00	47.076	-94.5643	Dermacentor variabilis
1983-05-28T00:00:00	40.82	-95.7478	Dermacentor variabilis
1983-05-28T00:00:00	40.6704	-94.7174	Dermacentor variabilis
1983-05-28T00:00:00	42.5622	-92.4747	Dermacentor variabilis
1983-05-29T00:00:00	41.0187	-95.8011	Dermacentor variabilis
1983-05-29T00:00:00	40.82	-95.7478	Dermacentor variabilis
1983-05-30T00:00:00	40.885	-95.795	Dermacentor variabilis
1983-05-30T00:00:00	40.885	-95.795	Dermacentor variabilis
1983-05-30T00:00:00	40.82	-95.7478	Dermacentor variabilis
1983-05-30T00:00:00	40.82	-95.7478	Dermacentor variabilis
1983-05-30T00:00:00	40.82	-95.7478	Dermacentor variabilis
1983-05-30T00:00:00	41.0469	-95.7425	Dermacentor variabilis
1983-05-30T00:00:00	40.8983	-95.6714	Dermacentor variabilis
1983-05-30T00:00:00	40.8983	-95.6714	Dermacentor variabilis
1983-05-30T00:00:00	40.8983	-95.6714	Dermacentor variabilis
1983-05-30T00:00:00	40.8983	-95.6714	Dermacentor variabilis
1983-05-31T00:00:00	40.82	-95.7478	Dermacentor variabilis
1983-05-31T00:00:00	40.82	-95.7478	Dermacentor variabilis
1983-05-31T00:00:00	40.82	-95.7478	Dermacentor variabilis
1983-05-31T00:00:00	41.1432	-95.6958	Dermacentor variabilis
1983-05-31T00:00:00	41.1432	-95.6958	Dermacentor variabilis
1983-05-31T00:00:00	40.8983	-95.6714	Dermacentor variabilis
1983-05-31T00:00:00	40.7419	-95.0383	Dermacentor variabilis
1983-06-09T00:00:00	42.3867	-92.2223	Dermacentor variabilis
1983-06-22T00:00:00	41.7729	-94.4714	Dermacentor variabilis
1983-07-01T00:00:00	34.3992	-118.917	Dermacentor variabilis
1983-07-23T00:00:00	43.0444	-91.1782	Dermacentor variabilis
1983-07-29T00:00:00	43.0247	-91.1812	Dermacentor variabilis
1983-07-31T00:00:00	42.6836	-91.534	Dermacentor variabilis
1983-08-15T00:00:00	37.6595	-86.8069	Dermacentor variabilis
1984-06-01T00:00:00	57.79	-152.407	Dermacentor variabilis
1984-06-22T00:00:00	34.4063	-119.483	Dermacentor variabilis
1984-06-24T00:00:00	30.2867	-89.3761	Dermacentor variabilis
1984-07-25T00:00:00	38.0933	-75.2071	Dermacentor variabilis
1984-08-02T00:00:00	44.2252	-92.7716	Dermacentor variabilis
1985-04-30T00:00:00	45.1866	-96.0448	Dermacentor variabilis
1985-05-01T00:00:00	40.82	-95.7478	Dermacentor variabilis
1985-05-24T00:00:00	43.8182	-110.705	Dermacentor variabilis
1985-08-05T00:00:00	40.05	-96.8031	Dermacentor variabilis
1986-06-05T00:00:00	42.7875	-86.1089	Dermacentor variabilis
1986-07-25T00:00:00	43.7094	-98.0298	Dermacentor variabilis
1987-04-02T00:00:00	45.0681	-96.4444	Dermacentor variabilis
1987-04-05T00:00:00	43.0666	-91.9333	Dermacentor variabilis
1987-04-17T00:00:00	45.1361	-96.2877	Dermacentor variabilis
1987-04-18T00:00:00	45.111	-95.9123	Dermacentor variabilis
1987-04-18T00:00:00	40.8334	-91.4365	Dermacentor variabilis
1987-04-21T00:00:00	45.0412	-96.1326	Dermacentor variabilis
1987-04-25T00:00:00	44.6402	-93.1436	Dermacentor variabilis
1987-04-28T00:00:00	44.263	-96.285	Dermacentor variabilis
1987-04-29T00:00:00	42.4928	-92.3426	Dermacentor variabilis
1987-04-30T00:00:00	44.2144	-95.7558	Dermacentor variabilis
1987-05-02T00:00:00	45.2893	-96.4044	Dermacentor variabilis
1987-05-02T00:00:00	44.0914	-96.1875	Dermacentor variabilis
1987-05-03T00:00:00	44.0914	-96.1875	Dermacentor variabilis
1987-05-04T00:00:00	43.9973	-96.3226	Dermacentor variabilis
1987-05-05T00:00:00	45.3477	-94.8272	Dermacentor variabilis
1987-05-07T00:00:00	45.2893	-96.4044	Dermacentor variabilis
1987-05-09T00:00:00	44.8106	-95.54	Dermacentor variabilis
1987-05-09T00:00:00	39.8924	-74.5826	Dermacentor variabilis
1987-05-11T00:00:00	40.3393	-74.2251	Dermacentor variabilis
1987-05-13T00:00:00	45.0083	-96.4176	Dermacentor variabilis
1987-05-31T00:00:00	42.0327	-97.4138	Dermacentor variabilis
1987-06-18T00:00:00	42.3811	-71.1224	Dermacentor variabilis
1987-06-20T00:00:00	41.4005	-70.6304	Dermacentor variabilis
1987-06-20T00:00:00	41.4005	-70.6304	Dermacentor variabilis
1987-07-11T00:00:00	38.3538	-121.695	Dermacentor variabilis
1988-04-09T00:00:00	40.5317	-91.5663	Dermacentor variabilis
1988-04-14T00:00:00	42.5349	-92.4453	Dermacentor variabilis
1988-04-15T00:00:00	42.5775	-92.7869	Dermacentor variabilis
1988-04-17T00:00:00	40.5317	-91.5663	Dermacentor variabilis
1988-04-22T00:00:00	41.02	-93.3141	Dermacentor variabilis
1988-04-28T00:00:00	46.8773	-96.5788	Dermacentor variabilis
1988-04-29T00:00:00	47.699	-96.2645	Dermacentor variabilis
1988-04-30T00:00:00	43.4489	-92.2807	Dermacentor variabilis
1988-04-30T00:00:00	40.7123	-91.9813	Dermacentor variabilis
1988-04-30T00:00:00	40.6428	-91.5646	Dermacentor variabilis
1988-05-01T00:00:00	40.82	-95.7478	Dermacentor variabilis
1988-05-01T00:00:00	42.5775	-92.7869	Dermacentor variabilis
1988-05-01T00:00:00	42.5775	-92.7869	Dermacentor variabilis
1988-05-01T00:00:00	40.824	-91.3783	Dermacentor variabilis
1988-05-02T00:00:00	42.7553	-92.7954	Dermacentor variabilis
1988-05-04T00:00:00	42.5345	-92.4097	Dermacentor variabilis
1988-05-05T00:00:00	44.0649	-95.373	Dermacentor variabilis
1988-05-05T00:00:00	42.7272	-92.4669	Dermacentor variabilis
1988-05-05T00:00:00	40.5317	-91.5663	Dermacentor variabilis
1988-05-06T00:00:00	46.6594	-94.1139	Dermacentor variabilis
1988-05-07T00:00:00	41.02	-93.3141	Dermacentor variabilis
1988-05-08T00:00:00	42.5511	-94.6839	Dermacentor variabilis
1988-05-09T00:00:00	47.1944	-95.1653	Dermacentor variabilis
1988-05-11T00:00:00	42.5775	-92.7869	Dermacentor variabilis
1988-05-13T00:00:00	42.5775	-92.7869	Dermacentor variabilis
1988-05-14T00:00:00	41.6779	-94.4907	Dermacentor variabilis
1988-05-15T00:00:00	43.3951	-94.8764	Dermacentor variabilis
1988-05-15T00:00:00	40.5317	-91.5663	Dermacentor variabilis
1988-05-16T00:00:00	42.7272	-92.4669	Dermacentor variabilis
1988-05-17T00:00:00	48.4377	-93.0274	Dermacentor variabilis
1988-05-17T00:00:00	41.9822	-92.6427	Dermacentor variabilis
1988-05-22T00:00:00	42.5669	-92.6221	Dermacentor variabilis
1988-05-23T00:00:00	42.5775	-92.7869	Dermacentor variabilis
1988-05-24T00:00:00	42.2242	-91.8743	Dermacentor variabilis
1988-05-24T00:00:00	40.5317	-91.5663	Dermacentor variabilis
1988-05-25T00:00:00	43.3072	-96.432	Dermacentor variabilis
1988-05-26T00:00:00	42.4928	-92.3426	Dermacentor variabilis
1988-05-27T00:00:00	42.5349	-92.4453	Dermacentor variabilis
1988-05-27T00:00:00	42.0975	-90.6832	Dermacentor variabilis
1988-05-28T00:00:00	41.7852	-94.3218	Dermacentor variabilis
1988-05-29T00:00:00	41.7767	-94.358	Dermacentor variabilis
1988-05-29T00:00:00	41.7767	-94.358	Dermacentor variabilis
1988-05-29T00:00:00	42.368	-93.1058	Dermacentor variabilis
1988-05-30T00:00:00	43.0696	-92.1558	Dermacentor variabilis
1988-05-30T00:00:00	40.7123	-91.9813	Dermacentor variabilis
1988-05-30T00:00:00	43.403	-91.9118	Dermacentor variabilis
1988-05-31T00:00:00	42.5775	-92.7869	Dermacentor variabilis
1988-06-01T00:00:00	40.8256	-91.2656	Dermacentor variabilis
1988-06-01T00:00:00	40.8256	-91.2656	Dermacentor variabilis
1988-06-02T00:00:00	42.9386	-91.9502	Dermacentor variabilis
1988-06-02T00:00:00	42.2242	-91.8743	Dermacentor variabilis
1988-06-02T00:00:00	42.2242	-91.8743	Dermacentor variabilis
1988-06-03T00:00:00	42.2242	-91.8743	Dermacentor variabilis
1988-06-04T00:00:00	42.0599	-95.97	Dermacentor variabilis
1988-06-04T00:00:00	42.2242	-91.8743	Dermacentor variabilis
1988-06-05T00:00:00	47.7022	-96.4976	Dermacentor variabilis
1988-06-05T00:00:00	43.3803	-91.2698	Dermacentor variabilis
1988-06-05T00:00:00	43.3803	-91.2698	Dermacentor variabilis
1988-06-10T00:00:00	42.2242	-91.8743	Dermacentor variabilis
1988-06-11T00:00:00	42.7272	-92.4669	Dermacentor variabilis
1988-06-11T00:00:00	42.2242	-91.8743	Dermacentor variabilis
1988-06-12T00:00:00	42.2242	-91.8743	Dermacentor variabilis
1988-06-15T00:00:00	40.61	-91.6821	Dermacentor variabilis
1988-06-20T00:00:00	42.7272	-92.4669	Dermacentor variabilis
1988-06-26T00:00:00	43.3581	-93.3389	Dermacentor variabilis
1988-06-26T00:00:00	40.4578	-90.7923	Dermacentor variabilis
1988-06-28T00:00:00	39.7843	-91.2945	Dermacentor variabilis
1988-07-01T00:00:00	42.5775	-92.7869	Dermacentor variabilis
1988-07-01T00:00:00	42.5775	-92.7869	Dermacentor variabilis
1988-07-02T00:00:00	41.7714	-93.713	Dermacentor variabilis
1988-07-04T00:00:00	40.8256	-91.2656	Dermacentor variabilis
1988-07-16T00:00:00	46.9052	-96.2198	Dermacentor variabilis
1988-07-20T00:00:00	41.7714	-93.713	Dermacentor variabilis
1988-07-21T00:00:00	43.4401	-94.8764	Dermacentor variabilis
1988-07-27T00:00:00	42.7272	-92.4669	Dermacentor variabilis
1988-07-30T00:00:00	43.0247	-91.1812	Dermacentor variabilis
1988-08-12T00:00:00	42.6439	-92.4588	Dermacentor variabilis
1988-08-15T00:00:00	42.5349	-92.4453	Dermacentor variabilis
1988-09-07T00:00:00	40.8256	-91.2656	Dermacentor variabilis
1988-09-15T00:00:00	40.8267	-91.1766	Dermacentor variabilis
1988-10-17T00:00:00	41.4245	-91.0432	Dermacentor variabilis
1989-01-05T00:00:00	41.6611	-91.5302	Dermacentor variabilis
1989-04-12T00:00:00	44.3191	-95.9517	Dermacentor variabilis
1989-04-27T00:00:00	42.5349	-92.4453	Dermacentor variabilis
1989-04-28T00:00:00	41.8063	-93.5206	Dermacentor variabilis
1989-04-28T00:00:00	42.2687	-92.4802	Dermacentor variabilis
1989-05-01T00:00:00	43.4118	-93.436	Dermacentor variabilis
1989-05-02T00:00:00	42.0975	-90.6832	Dermacentor variabilis
1989-05-04T00:00:00	40.7147	-94.2352	Dermacentor variabilis
1989-05-07T00:00:00	42.4928	-92.3426	Dermacentor variabilis
1989-05-07T00:00:00	42.4928	-92.3426	Dermacentor variabilis
1989-05-07T00:00:00	42.4686	-91.8893	Dermacentor variabilis
1989-05-12T00:00:00	42.5669	-92.6221	Dermacentor variabilis
1989-05-13T00:00:00	41.9937	-93.8748	Dermacentor variabilis
1989-05-13T00:00:00	42.4686	-91.8893	Dermacentor variabilis
1989-05-15T00:00:00	40.824	-91.3783	Dermacentor variabilis
1989-05-16T00:00:00	42.4336	-93.2071	Dermacentor variabilis
1989-05-17T00:00:00	42.4928	-92.3426	Dermacentor variabilis
1989-05-17T00:00:00	42.4928	-92.3426	Dermacentor variabilis
1989-05-18T00:00:00	42.5349	-92.4453	Dermacentor variabilis
1989-05-19T00:00:00	42.5199	-93.2646	Dermacentor variabilis
1989-05-20T00:00:00	42.5349	-92.4453	Dermacentor variabilis
1989-05-21T00:00:00	42.4928	-92.3426	Dermacentor variabilis
1989-05-22T00:00:00	42.4928	-92.3426	Dermacentor variabilis
1989-05-24T00:00:00	42.5349	-92.4453	Dermacentor variabilis
1989-05-24T00:00:00	42.4928	-92.3426	Dermacentor variabilis
1989-05-29T00:00:00	48.2666	-92.4885	Dermacentor variabilis
1989-06-01T00:00:00	39.062	-108.661	Dermacentor variabilis
1989-06-01T00:00:00	47.4716	-94.8827	Dermacentor variabilis
1989-06-01T00:00:00	42.6439	-92.4588	Dermacentor variabilis
1989-06-01T00:00:00	48.7333	-90.9167	Dermacentor variabilis
1989-06-02T00:00:00	42.5349	-92.4453	Dermacentor variabilis
1989-06-03T00:00:00	42.4055	-93.0724	Dermacentor variabilis
1989-06-03T00:00:00	42.4055	-93.0724	Dermacentor variabilis
1989-06-04T00:00:00	42.4055	-93.0724	Dermacentor variabilis
1989-06-05T00:00:00	42.4055	-93.0724	Dermacentor variabilis
1989-06-06T00:00:00	42.9836	-90.6554	Dermacentor variabilis
1989-06-18T00:00:00	47.5858	-93.7057	Dermacentor variabilis
1989-06-21T00:00:00	47.5858	-93.7057	Dermacentor variabilis
1989-06-23T00:00:00	47.5858	-93.7057	Dermacentor variabilis
1989-06-28T00:00:00	40.9745	-95.0345	Dermacentor variabilis
1989-06-29T00:00:00	42.5199	-93.2646	Dermacentor variabilis
1989-06-29T00:00:00	43.2694	-91.4757	Dermacentor variabilis
1989-07-01T00:00:00	43.4441	-93.221	Dermacentor variabilis
1989-07-01T00:00:00	42.5775	-92.7869	Dermacentor variabilis
1989-07-03T00:00:00	43.4536	-96.4342	Dermacentor variabilis
1989-07-06T00:00:00	47.5858	-93.7057	Dermacentor variabilis
1989-07-06T00:00:00	42.5199	-93.2646	Dermacentor variabilis
1989-07-06T00:00:00	42.5199	-93.2646	Dermacentor variabilis
1989-07-15T00:00:00	47.083	-94.2886	Dermacentor variabilis
1989-07-15T00:00:00	46.9863	-94.2114	Dermacentor variabilis
1989-07-20T00:00:00	42.5199	-93.2646	Dermacentor variabilis
1989-07-20T00:00:00	42.4055	-93.0724	Dermacentor variabilis
1989-07-21T00:00:00	42.4055	-93.0724	Dermacentor variabilis
1989-07-26T00:00:00	42.4055	-93.0724	Dermacentor variabilis
1989-08-03T00:00:00	38.9517	-92.3341	Dermacentor variabilis
1989-08-04T00:00:00	47.5858	-93.7057	Dermacentor variabilis
1989-09-15T00:00:00	42.315	-92.1921	Dermacentor variabilis
1989-09-28T00:00:00	42.315	-92.1921	Dermacentor variabilis
1989-10-09T00:00:00	42.4055	-93.0724	Dermacentor variabilis
1990-04-10T00:00:00	42.5349	-92.4453	Dermacentor variabilis
1990-04-18T00:00:00	41.1276	-89.2969	Dermacentor variabilis
1990-04-20T00:00:00	42.5349	-92.4453	Dermacentor variabilis
1990-04-27T00:00:00	46.8773	-96.5788	Dermacentor variabilis
1990-05-03T00:00:00	42.5349	-92.4453	Dermacentor variabilis
1990-05-06T00:00:00	46.8525	-96.3626	Dermacentor variabilis
1990-05-08T00:00:00	45.7779	-95.6963	Dermacentor variabilis
1990-05-11T00:00:00	45.4585	-95.312	Dermacentor variabilis
1990-05-11T00:00:00	40.4552	-90.7915	Dermacentor variabilis
1990-05-13T00:00:00	42.3616	-92.7685	Dermacentor variabilis
1990-05-14T00:00:00	41.0275	-93.4599	Dermacentor variabilis
1990-05-15T00:00:00	41.7033	-93.0574	Dermacentor variabilis
1990-05-15T00:00:00	40.9614	-92.6341	Dermacentor variabilis
1990-05-16T00:00:00	41.7033	-93.0574	Dermacentor variabilis
1990-05-31T00:00:00	41.7033	-93.0574	Dermacentor variabilis
1990-05-31T00:00:00	42.5555	-93.053	Dermacentor variabilis
1990-06-04T00:00:00	43.4193	-93.5325	Dermacentor variabilis
1990-06-09T00:00:00	42.4566	-91.9099	Dermacentor variabilis
1990-06-12T00:00:00	38.2777	-89.3518	Dermacentor variabilis
1990-06-12T00:00:00	38.2777	-89.3518	Dermacentor variabilis
1990-06-13T00:00:00	37.2632	-88.8379	Dermacentor variabilis
1990-06-13T00:00:00	37.2632	-88.8379	Dermacentor variabilis
1990-06-14T00:00:00	37.3794	-88.6656	Dermacentor variabilis
1990-06-14T00:00:00	37.3794	-88.6656	Dermacentor variabilis
1990-06-14T00:00:00	37.3772	-88.6655	Dermacentor variabilis
1990-06-14T00:00:00	37.3772	-88.6655	Dermacentor variabilis
1990-06-18T00:00:00	42.4161	-92.2149	Dermacentor variabilis
1990-06-23T00:00:00	43.07	-94.233	Dermacentor variabilis
1990-06-26T00:00:00	43.1344	-90.7054	Dermacentor variabilis
1990-07-06T00:00:00	42.5349	-92.4453	Dermacentor variabilis
1990-07-07T00:00:00	39.2156	-87.0389	Dermacentor variabilis
1990-07-30T00:00:00	42.4928	-92.3426	Dermacentor variabilis
1991-04-20T00:00:00	37.3638	-88.68	Dermacentor variabilis
1991-04-20T00:00:00	37.3638	-88.68	Dermacentor variabilis
1991-05-07T00:00:00	41.7088	-89.1956	Dermacentor variabilis
1991-05-23T00:00:00	38.4609	-90.0918	Dermacentor variabilis
1991-06-05T00:00:00	40.395	-91.2496	Dermacentor variabilis
1991-06-13T00:00:00	41.7079	-89.1954	Dermacentor variabilis
1991-07-02T00:00:00	37.1415	-119.672	Dermacentor variabilis
1991-07-05T00:00:00	37.1715	-85.9545	Dermacentor variabilis
1991-07-21T00:00:00	37.1415	-119.672	Dermacentor variabilis
1992-04-30T00:00:00	37.414	-89.272	Dermacentor variabilis
1992-04-30T00:00:00	37.414	-89.272	Dermacentor variabilis
1992-06-02T00:00:00	40.8218	-96.6853	Dermacentor variabilis
1992-06-02T00:00:00	42.2055	-95.9525	Dermacentor variabilis
1992-07-16T00:00:00	43.8355	-101.894	Dermacentor variabilis
1992-08-10T00:00:00	42.98	-82.36	Dermacentor variabilis
1992-08-16T00:00:00	41.754	-74.153	Dermacentor variabilis
1993-05-25T00:00:00	42.2935	-82.1337	Dermacentor variabilis
1993-05-25T00:00:00	42.29	-82.13	Dermacentor variabilis
1994-06-01T00:00:00	46.0717	-89.0795	Dermacentor variabilis
1994-06-10T00:00:00	39.0115	-123.056	Dermacentor variabilis
1994-06-10T00:00:00	39.0115	-123.056	Dermacentor variabilis
1996-03-17T00:00:00	31.9686	-99.9018	Dermacentor variabilis
1996-05-27T00:00:00	48.42	-89.27	Dermacentor variabilis
1996-05-27T00:00:00	48.4158	-89.2673	Dermacentor variabilis
1996-07-20T00:00:00	40.7744	-96.7767	Dermacentor variabilis
1996-07-30T00:00:00	39.1915	-88.8227	Dermacentor variabilis
1997-04-01T00:00:00	34.6162	-92.9205	Dermacentor variabilis
1997-04-04T00:00:00	39.1659	-88.8289	Dermacentor variabilis
1997-04-04T00:00:00	39.1659	-88.8289	Dermacentor variabilis
1997-06-06T00:00:00	40.9498	-83.171	Dermacentor variabilis
1997-06-06T00:00:00	40.9498	-83.171	Dermacentor variabilis
1997-10-17T00:00:00	41.754	-74.153	Dermacentor variabilis
1997-10-20T00:00:00	41.754	-74.153	Dermacentor variabilis
1998-04-25T00:00:00	47.5361	-96.2803	Dermacentor variabilis
1998-05-04T00:00:00	39.0173	-92.7374	Dermacentor variabilis
1998-05-16T00:00:00	46.3123	-95.678	Dermacentor variabilis
1998-07-01T00:00:00	34.6162	-92.9205	Dermacentor variabilis
1999-05-01T00:00:00	42.8848	-88.6241	Dermacentor variabilis
1999-05-01T00:00:00	42.8795	-88.4743	Dermacentor variabilis
1999-05-07T00:00:00	39.1915	-88.8227	Dermacentor variabilis
1999-05-07T00:00:00	39.1915	-88.8227	Dermacentor variabilis
1999-05-31T00:00:00	39.7383	-105.05	Dermacentor variabilis
1999-06-07T00:00:00	39.5039	-88.6814	Dermacentor variabilis
1999-06-11T00:00:00	43.434	-81.5033	Dermacentor variabilis
1999-06-11T00:00:00	43.43	-81.5	Dermacentor variabilis
1999-06-23T00:00:00	48.4758	-81.3304	Dermacentor variabilis
1999-06-23T00:00:00	48.48	-81.33	Dermacentor variabilis
2000-01-01T00:00:00	50.45	-104.61	Dermacentor variabilis
2000-01-01T00:00:00	50.45	-104.61	Dermacentor variabilis
2000-01-01T00:00:00	50.77	-103.78	Dermacentor variabilis
2000-01-01T00:00:00	51.62	-103.21	Dermacentor variabilis
2000-01-01T00:00:00	50.66	-102.08	Dermacentor variabilis
2000-01-01T00:00:00	50.23	-99.47	Dermacentor variabilis
2000-01-01T00:00:00	49.77	-94.49	Dermacentor variabilis
2000-04-25T00:00:00	42.5349	-92.4453	Dermacentor variabilis
2000-05-01T00:00:00	25.2833	-100.02	Dermacentor variabilis
2000-05-01T00:00:00	25.2833	-100.02	Dermacentor variabilis
2000-05-01T00:00:00	25.2833	-100.02	Dermacentor variabilis
2000-05-01T00:00:00	25.2833	-100.02	Dermacentor variabilis
2000-05-01T00:00:00	25.2833	-100.02	Dermacentor variabilis
2000-05-01T00:00:00	25.2833	-100.02	Dermacentor variabilis
2000-05-01T00:00:00	25.2833	-100.02	Dermacentor variabilis
2000-05-01T00:00:00	25.2833	-100.02	Dermacentor variabilis
2000-05-01T00:00:00	25.2833	-100.02	Dermacentor variabilis
2000-05-01T00:00:00	25.2833	-100.02	Dermacentor variabilis
2000-05-01T00:00:00	25.2833	-100.02	Dermacentor variabilis
2000-05-01T00:00:00	25.2833	-100.02	Dermacentor variabilis
2000-05-01T00:00:00	25.2833	-100.02	Dermacentor variabilis
2000-05-05T00:00:00	39.1558	-88.8247	Dermacentor variabilis
2000-05-12T00:00:00	38.3173	-88.9031	Dermacentor variabilis
2000-05-24T00:00:00	42.9223	-79.3747	Dermacentor variabilis
2000-05-24T00:00:00	42.92	-79.37	Dermacentor variabilis
2000-05-27T00:00:00	41.754	-74.153	Dermacentor variabilis
2000-06-08T00:00:00	41.754	-74.153	Dermacentor variabilis
2000-06-27T00:00:00	41.754	-74.153	Dermacentor variabilis
2000-06-27T00:00:00	41.754	-74.153	Dermacentor variabilis
2000-07-06T00:00:00	41.754	-74.153	Dermacentor variabilis
2001-04-24T00:00:00	38.4167	-95.853	Dermacentor variabilis
2001-06-11T00:00:00	37.7224	-121.894	Dermacentor variabilis
2001-06-18T00:00:00	64.8378	-147.716	Dermacentor variabilis
2002-05-10T00:00:00	41.754	-74.153	Dermacentor variabilis
2002-05-24T18:41:55	35.6889	-93.9561	Dermacentor variabilis
2002-06-18T00:00:00	43.3505	-91.1021	Dermacentor variabilis
2002-07-20T00:00:00	42.9017	-78.9721	Dermacentor variabilis
2002-07-20T00:00:00	42.9	-78.97	Dermacentor variabilis
2002-08-14T00:00:00	39.2486	-94.9002	Dermacentor variabilis
2003-05-02T00:00:00	41.754	-74.153	Dermacentor variabilis
2003-05-29T13:01:00	39.305	-77.2896	Dermacentor variabilis
2003-06-01T00:00:00	43.6666	-92.9746	Dermacentor variabilis
2003-06-29T00:00:00	48.4457	-93.0302	Dermacentor variabilis
2003-08-15T00:00:00	37.5078	-86.9494	Dermacentor variabilis
2004-05-29T00:00:00	34.6553	-98.2825	Dermacentor variabilis
2004-06-08T00:00:00	48.675	-91.126	Dermacentor variabilis
2004-06-27T00:00:00	38.525	-89.1333	Dermacentor variabilis
2004-06-28T00:00:00	41.754	-74.153	Dermacentor variabilis
2004-07-21T00:00:00	40.4587	-76.622	Dermacentor variabilis
2005-06-28T00:00:00	37.8782	-122.175	Dermacentor variabilis
2005-06-28T00:00:00	37.8782	-122.175	Dermacentor variabilis
2005-06-28T00:00:00	37.8782	-122.175	Dermacentor variabilis
2005-07-01T20:25:00	41.7377	-87.6976	Dermacentor variabilis
2005-08-30T00:00:00	37.9245	-121.977	Dermacentor variabilis
2006-03-25T00:00:00	37.9916	-122.357	Dermacentor variabilis
2006-03-25T00:00:00	37.9916	-122.357	Dermacentor variabilis
2006-03-25T00:00:00	37.9916	-122.357	Dermacentor variabilis
2006-04-28T00:00:00	41.754	-74.153	Dermacentor variabilis
2006-05-21T09:40:00	42.3361	-71.1119	Dermacentor variabilis
2006-06-30T00:00:00	41.754	-74.153	Dermacentor variabilis
2007-03-16T11:07:00	38.4162	-122.622	Dermacentor variabilis
2007-03-16T11:21:00	37.8928	-122.242	Dermacentor variabilis
2007-05-26T13:05:00	45.6714	-86.9698	Dermacentor variabilis
2007-07-09T00:00:00	41.754	-74.153	Dermacentor variabilis
2007-07-10T00:00:00	41.754	-74.153	Dermacentor variabilis
2008-06-10T17:56:00	46.4283	-94.0488	Dermacentor variabilis
2008-07-12T00:00:00	50.657	-99.974	Dermacentor variabilis
2008-07-12T00:00:00	50.66	-99.97	Dermacentor variabilis
2008-07-12T00:00:00	50.65	-99.97	Dermacentor variabilis
2008-07-15T00:00:00	49.198	-107.634	Dermacentor variabilis
2008-07-15T00:00:00	49.19	-107.63	Dermacentor variabilis
2008-07-15T00:00:00	49.2	-107.63	Dermacentor variabilis
2008-07-19T00:00:00	49.15	-107.52	Dermacentor variabilis
2008-07-19T00:00:00	49.153	-107.517	Dermacentor variabilis
2008-07-19T00:00:00	49.15	-107.51	Dermacentor variabilis
2008-07-20T12:05:00	37.3668	-76.8392	Dermacentor variabilis
2008-07-22T11:07:00	43.2435	-81.879	Dermacentor variabilis
2008-08-13T00:00:00	50.78	-99.64	Dermacentor variabilis
2008-08-13T00:00:00	50.782	-99.639	Dermacentor variabilis
2008-08-13T00:00:00	50.78	-99.63	Dermacentor variabilis
2009-04-25T00:00:00	42.58	-80.4114	Dermacentor variabilis
2009-05-18T00:00:00	61.1697	-149.804	Dermacentor variabilis
2009-05-18T00:00:00	33.883	-96.8	Dermacentor variabilis
2009-06-25T00:00:00	41.754	-74.153	Dermacentor variabilis
2009-06-26T00:00:00	38.525	-89.1333	Dermacentor variabilis
2009-06-28T13:49:00	37.3668	-76.8392	Dermacentor variabilis
2009-06-30T01:35:00	43.5804	-65.4236	Dermacentor variabilis
2009-07-17T12:50:00	37.4018	-76.7174	Dermacentor variabilis
2009-09-05T00:00:00	37.9109	-75.3434	Dermacentor variabilis
2010-02-06T00:00:00	26.5403	-100.468	Dermacentor variabilis
2010-02-06T00:00:00	26.5405	-100.468	Dermacentor variabilis
2010-04-08T00:00:00	43.27	-79.9	Dermacentor variabilis
2010-04-15T00:00:00	43.14	-80.26	Dermacentor variabilis
2010-04-16T00:00:00	46.09	-64.78	Dermacentor variabilis
2010-04-17T00:00:00	49.19	-98.11	Dermacentor variabilis
2010-04-17T00:00:00	37.5934	-89.4385	Dermacentor variabilis
2010-04-21T00:00:00	49.01	-97.23	Dermacentor variabilis
2010-04-24T00:00:00	49.18	-99.67	Dermacentor variabilis
2010-04-24T00:00:00	42.9	-78.97	Dermacentor variabilis
2010-04-28T00:00:00	42.29	-82.99	Dermacentor variabilis
2010-04-29T00:00:00	42.29	-82.99	Dermacentor variabilis
2010-04-29T17:24:00	35.3555	-80.9096	Dermacentor variabilis
2010-05-06T00:00:00	52.13	-106.65	Dermacentor variabilis
2010-05-06T00:00:00	42.66	-82.51	Dermacentor variabilis
2010-05-06T00:00:00	42.41	-82.19	Dermacentor variabilis
2010-05-08T15:27:00	37.2386	-122.07	Dermacentor variabilis
2010-05-10T00:00:00	42.29	-82.99	Dermacentor variabilis
2010-05-10T00:00:00	42.29	-82.99	Dermacentor variabilis
2010-05-12T00:00:00	50.86	-109.27	Dermacentor variabilis
2010-05-12T00:00:00	49.9	-97.14	Dermacentor variabilis
2010-05-13T00:00:00	45.09	-63.92	Dermacentor variabilis
2010-05-17T00:00:00	35.6937	-101.573	Dermacentor variabilis
2010-05-17T00:00:00	35.6937	-101.573	Dermacentor variabilis
2010-05-17T00:00:00	35.6937	-101.573	Dermacentor variabilis
2010-05-17T00:00:00	35.69	-101.57	Dermacentor variabilis
2010-05-17T00:00:00	35.69	-101.57	Dermacentor variabilis
2010-05-17T00:00:00	35.69	-101.57	Dermacentor variabilis
2010-05-17T00:00:00	35.3666	-93.344	Dermacentor variabilis
2010-05-17T00:00:00	35.37	-93.34	Dermacentor variabilis
2010-05-19T00:00:00	42.29	-82.99	Dermacentor variabilis
2010-05-21T00:00:00	49.01	-97.23	Dermacentor variabilis
2010-05-24T00:00:00	42.58	-80.43	Dermacentor variabilis
2010-05-25T00:00:00	40.52	-98.5	Dermacentor variabilis
2010-05-25T00:00:00	40.52	-98.5	Dermacentor variabilis
2010-05-28T00:00:00	42.5	-103.73	Dermacentor variabilis
2010-05-28T00:00:00	42.5	-103.73	Dermacentor variabilis
2010-05-28T00:00:00	42.5	-103.73	Dermacentor variabilis
2010-06-07T00:00:00	46.19	-64.79	Dermacentor variabilis
2010-06-10T00:00:00	50.45	-104.61	Dermacentor variabilis
2010-06-12T00:00:00	46.09	-64.78	Dermacentor variabilis
2010-06-15T00:00:00	45.96	-66.64	Dermacentor variabilis
2010-06-23T00:00:00	44.9	-63.83	Dermacentor variabilis
2010-06-30T00:00:00	49.85	-99.95	Dermacentor variabilis
2010-06-30T00:00:00	53.76	-98.81	Dermacentor variabilis
2010-07-04T00:00:00	41.2659	-70.775	Dermacentor variabilis
2010-07-04T00:00:00	46.09	-64.78	Dermacentor variabilis
2010-07-09T00:00:00	51.25	-85.32	Dermacentor variabilis
2010-07-09T00:00:00	44.7	-76.19	Dermacentor variabilis
2010-07-10T00:00:00	44.41	-66	Dermacentor variabilis
2010-07-12T00:00:00	52.78	-108.3	Dermacentor variabilis
2010-07-15T00:00:00	45.04	-63.58	Dermacentor variabilis
2010-07-16T00:00:00	49.67	-96.66	Dermacentor variabilis
2010-07-22T00:00:00	33.5779	-117.842	Dermacentor variabilis
2010-07-22T00:00:00	43.23	-80.14	Dermacentor variabilis
2010-07-26T00:00:00	44.65	-63.58	Dermacentor variabilis
2010-08-01T00:00:00	44.6906	-73.34	Dermacentor variabilis
2010-08-12T00:00:00	27.38	-80.46	Dermacentor variabilis
2010-08-12T00:00:00	27.38	-80.46	Dermacentor variabilis
2011-01-01T00:00:00	34.68	-81.18	Dermacentor variabilis
2011-01-01T00:00:00	34.68	-81.18	Dermacentor variabilis
2011-01-01T00:00:00	34.68	-81.18	Dermacentor variabilis
2011-01-01T00:00:00	34.68	-81.18	Dermacentor variabilis
2011-03-13T00:00:00	34.15	-118.96	Dermacentor variabilis
2011-04-05T00:00:00	58.3535	-134.493	Dermacentor variabilis
2011-04-27T00:36:00	40.6008	-73.9098	Dermacentor variabilis
2011-04-28T00:00:00	28.0796	-82.6919	Dermacentor variabilis
2011-05-05T17:16:00	42.25	-71.1478	Dermacentor variabilis
2011-05-08T12:52:00	45.4754	-91.5976	Dermacentor variabilis
2011-05-19T19:59:00	39.8209	-74.0871	Dermacentor variabilis
2011-05-20T00:00:00	38.9044	-121.055	Dermacentor variabilis
2011-05-21T10:59:54	41.2583	-73.6006	Dermacentor variabilis
2011-05-22T07:59:00	50.5731	-105.364	Dermacentor variabilis
2011-05-30T00:00:00	39.93	-76.6024	Dermacentor variabilis
2011-06-01T00:00:00	42.29	-82.99	Dermacentor variabilis
2011-06-03T00:00:00	41.3786	-71.5272	Dermacentor variabilis
2011-06-03T00:00:00	46.19	-64.16	Dermacentor variabilis
2011-06-07T00:00:00	42.29	-82.99	Dermacentor variabilis
2011-06-07T16:34:00	41.3197	-72.0492	Dermacentor variabilis
2011-06-12T00:00:00	43.31	-81.76	Dermacentor variabilis
2011-06-12T18:45:00	37.9943	-122.198	Dermacentor variabilis
2011-06-15T00:00:00	45.8	-65.67	Dermacentor variabilis
2011-06-16T00:00:00	45.3	-66.1	Dermacentor variabilis
2011-06-22T00:00:00	44.84	-75.55	Dermacentor variabilis
2011-06-23T00:00:00	40.17	-99.91	Dermacentor variabilis
2011-06-23T00:00:00	40.17	-99.91	Dermacentor variabilis
2011-06-25T00:00:00	49.9	-97.14	Dermacentor variabilis
2011-06-29T00:00:00	50.06	-97.44	Dermacentor variabilis
2011-06-29T00:00:00	42.29	-82.99	Dermacentor variabilis
2011-06-30T00:00:00	42.29	-82.99	Dermacentor variabilis
2011-07-03T00:00:00	49.71	-94.85	Dermacentor variabilis
2011-07-05T00:00:00	64.8307	-147.931	Dermacentor variabilis
2011-07-07T00:00:00	44.36	-65.69	Dermacentor variabilis
2011-07-07T02:44:00	41.7139	-84.8916	Dermacentor variabilis
2011-07-31T00:00:00	37.1862	-86.1	Dermacentor variabilis
2012-01-01T00:00:00	40.17	-99.91	Dermacentor variabilis
2012-01-01T00:00:00	40.17	-99.91	Dermacentor variabilis
2012-01-01T00:00:00	40.17	-99.91	Dermacentor variabilis
2012-01-01T00:00:00	40.17	-99.91	Dermacentor variabilis
2012-01-01T00:00:00	40.17	-99.91	Dermacentor variabilis
2012-01-01T00:00:00	40.17	-99.91	Dermacentor variabilis
2012-01-01T00:00:00	40.17	-99.91	Dermacentor variabilis
2012-01-01T00:00:00	40.17	-99.91	Dermacentor variabilis
2012-01-01T00:00:00	40.17	-99.91	Dermacentor variabilis
2012-01-01T00:00:00	40.17	-99.91	Dermacentor variabilis
2012-01-01T00:00:00	40.17	-99.91	Dermacentor variabilis
2012-01-01T00:00:00	40.17	-99.91	Dermacentor variabilis
2012-01-01T00:00:00	40.17	-99.91	Dermacentor variabilis
2012-01-01T00:00:00	40.17	-99.91	Dermacentor variabilis
2012-01-01T00:00:00	40.17	-99.91	Dermacentor variabilis
2012-01-01T00:00:00	40.17	-99.91	Dermacentor variabilis
2012-01-01T00:00:00	40.17	-99.91	Dermacentor variabilis
2012-01-01T00:00:00	40.17	-99.91	Dermacentor variabilis
2012-01-01T00:00:00	40.17	-99.91	Dermacentor variabilis
2012-01-01T00:00:00	40.17	-99.91	Dermacentor variabilis
2012-01-01T00:00:00	40.17	-99.91	Dermacentor variabilis
2012-01-01T00:00:00	40.17	-99.91	Dermacentor variabilis
2012-01-01T00:00:00	40.17	-99.91	Dermacentor variabilis
2012-01-01T00:00:00	40.17	-99.91	Dermacentor variabilis
2012-01-01T00:00:00	40.17	-99.91	Dermacentor variabilis
2012-01-01T00:00:00	40.17	-99.91	Dermacentor variabilis
2012-01-01T00:00:00	40.17	-99.91	Dermacentor variabilis
2012-01-01T00:00:00	40.17	-99.91	Dermacentor variabilis
2012-01-01T00:00:00	40.17	-99.91	Dermacentor variabilis
2012-01-01T00:00:00	40.17	-99.91	Dermacentor variabilis
2012-01-01T00:00:00	40.17	-99.91	Dermacentor variabilis
2012-01-01T00:00:00	40.17	-99.91	Dermacentor variabilis
2012-01-01T00:00:00	40.17	-99.91	Dermacentor variabilis
2012-01-01T00:00:00	40.17	-99.91	Dermacentor variabilis
2012-03-17T00:00:00	37.3767	-88.9294	Dermacentor variabilis
2012-04-03T00:00:00	36.9533	-122.063	Dermacentor variabilis
2012-04-07T12:51:54	37.1381	-122.339	Dermacentor variabilis
2012-04-18T22:21:17	35.8806	-78.7583	Dermacentor variabilis
2012-04-22T15:46:00	36.1156	-97.0584	Dermacentor variabilis
2012-05-01T15:37:00	46.7993	-96.1211	Dermacentor variabilis
2012-05-12T10:58:00	40.1702	-75.7136	Dermacentor variabilis
2012-05-25T12:37:00	42.3798	-71.7262	Dermacentor variabilis
2012-06-01T00:00:00	32.56	-82.32	Dermacentor variabilis
2012-06-01T00:00:00	32.56	-82.32	Dermacentor variabilis
2012-06-01T00:00:00	32.56	-82.32	Dermacentor variabilis
2012-06-03T12:54:31	40.3754	-74.6135	Dermacentor variabilis
2012-06-08T00:00:00	57.0531	-135.33	Dermacentor variabilis
2012-06-11T00:00:00	37.409	-122.24	Dermacentor variabilis
2012-06-13T00:00:00	62.558	-150.229	Dermacentor variabilis
2012-06-17T12:56:00	42.5421	-80.1053	Dermacentor variabilis
2012-06-19T00:00:00	64.8069	-147.394	Dermacentor variabilis
2012-06-23T00:01:00	43.2095	-79.9024	Dermacentor variabilis
2012-06-28T07:52:00	42.3693	-71.7798	Dermacentor variabilis
2012-06-30T00:00:00	37.884	-121.981	Dermacentor variabilis
2012-07-01T00:00:00	64.8069	-147.394	Dermacentor variabilis
2012-07-01T00:00:00	41.1014	-81.4418	Dermacentor variabilis
2012-07-10T00:00:00	38.0836	-87.6291	Dermacentor variabilis
2012-07-10T04:00:00	41.7996	-88.0498	Dermacentor variabilis
2012-07-13T17:37:00	33.6249	-117.319	Dermacentor variabilis
2012-07-21T08:00:00	38.4462	-122.706	Dermacentor variabilis
2012-07-22T00:00:00	41.7982	-88.1379	Dermacentor variabilis
2012-08-12T00:00:00	64.8113	-147.896	Dermacentor variabilis
2012-08-24T00:00:00	47.6	-118.4	Dermacentor variabilis
2012-08-24T00:00:00	47.6	-118.4	Dermacentor variabilis
2012-08-24T00:00:00	47.6	-118.4	Dermacentor variabilis
2012-08-24T00:00:00	47.6	-118.4	Dermacentor variabilis
2012-08-24T00:00:00	47.6	-118.4	Dermacentor variabilis
2012-08-24T00:00:00	31.97	-99.9	Dermacentor variabilis
2012-08-24T00:00:00	31.97	-99.9	Dermacentor variabilis
2012-08-24T00:00:00	31.97	-99.9	Dermacentor variabilis
2012-08-24T21:41:00	27.1828	-81.3521	Dermacentor variabilis
2012-10-17T00:00:00	28.42	-99.75	Dermacentor variabilis
2012-10-17T00:00:00	28.42	-99.75	Dermacentor variabilis
2012-10-17T00:00:00	28.42	-99.75	Dermacentor variabilis
2013-01-01T00:00:00	38.96	-122.64	Dermacentor variabilis
2013-01-01T00:00:00	38.96	-122.64	Dermacentor variabilis
2013-01-01T00:00:00	38.96	-122.64	Dermacentor variabilis
2013-01-01T00:00:00	38.96	-122.64	Dermacentor variabilis
2013-01-01T00:00:00	38.96	-122.64	Dermacentor variabilis
2013-01-01T00:00:00	38.96	-122.64	Dermacentor variabilis
2013-01-01T00:00:00	47.98	-95.33	Dermacentor variabilis
2013-01-01T00:00:00	47.98	-95.33	Dermacentor variabilis
2013-01-01T00:00:00	42.03	-93.94	Dermacentor variabilis
2013-01-01T00:00:00	42.03	-93.94	Dermacentor variabilis
2013-01-01T00:00:00	42.03	-93.94	Dermacentor variabilis
2013-01-01T00:00:00	42.03	-93.94	Dermacentor variabilis
2013-01-01T00:00:00	33.55	-86.93	Dermacentor variabilis
2013-01-01T00:00:00	33.55	-86.93	Dermacentor variabilis
2013-01-01T00:00:00	33.55	-86.93	Dermacentor variabilis
2013-01-01T00:00:00	33.55	-86.93	Dermacentor variabilis
2013-01-01T00:00:00	42.17	-72.6	Dermacentor variabilis
2013-01-01T00:00:00	42.17	-72.6	Dermacentor variabilis
2013-01-01T00:00:00	42.17	-72.6	Dermacentor variabilis
2013-01-01T00:00:00	42.17	-72.6	Dermacentor variabilis
2013-01-01T00:00:00	42.17	-72.6	Dermacentor variabilis
2013-01-01T00:00:00	42.17	-72.6	Dermacentor variabilis
2013-01-01T00:00:00	42.17	-72.6	Dermacentor variabilis
2013-01-01T00:00:00	42.17	-72.6	Dermacentor variabilis
2013-01-01T00:00:00	42.17	-72.6	Dermacentor variabilis
2013-04-04T00:00:00	38.84	-77.44	Dermacentor variabilis
2013-04-04T00:00:00	38.84	-77.44	Dermacentor variabilis
2013-04-04T00:00:00	38.84	-77.44	Dermacentor variabilis
2013-04-05T00:00:00	37.56	-95.74	Dermacentor variabilis
2013-04-07T15:00:00	38.4471	-122.821	Dermacentor variabilis
2013-04-12T00:00:00	33.02	-116.84	Dermacentor variabilis
2013-04-13T00:00:00	37.7892	-122.171	Dermacentor variabilis
2013-04-14T00:00:00	33.02	-116.84	Dermacentor variabilis
2013-04-17T00:00:00	39.28	-94.42	Dermacentor variabilis
2013-04-17T00:00:00	39.39	-87.1	Dermacentor variabilis
2013-04-17T00:00:00	39.39	-87.1	Dermacentor variabilis
2013-04-17T00:00:00	39.39	-87.1	Dermacentor variabilis
2013-04-17T00:00:00	39.39	-87.1	Dermacentor variabilis
2013-04-17T00:00:00	39.39	-87.1	Dermacentor variabilis
2013-04-17T00:00:00	39.39	-87.1	Dermacentor variabilis
2013-04-18T00:00:00	41.81	-72.31	Dermacentor variabilis
2013-04-22T00:00:00	41.81	-72.31	Dermacentor variabilis
2013-04-23T00:00:00	39.13	-122.72	Dermacentor variabilis
2013-04-23T18:14:00	34.0013	-118.189	Dermacentor variabilis
2013-04-27T00:00:00	33.02	-116.84	Dermacentor variabilis
2013-04-28T00:00:00	39.3	-96.67	Dermacentor variabilis
2013-04-28T00:00:00	39.3	-96.67	Dermacentor variabilis
2013-04-28T00:00:00	39.3	-96.67	Dermacentor variabilis
2013-04-28T00:00:00	44.46	-88	Dermacentor variabilis
2013-04-28T00:00:00	41.4565	-82.0925	Dermacentor variabilis
2013-04-30T00:00:00	39.13	-122.72	Dermacentor variabilis
2013-05-01T00:00:00	38.96	-122.64	Dermacentor variabilis
2013-05-01T00:00:00	38.96	-122.64	Dermacentor variabilis
2013-05-01T00:00:00	38.96	-122.64	Dermacentor variabilis
2013-05-01T00:00:00	38.96	-122.64	Dermacentor variabilis
2013-05-01T00:00:00	38.96	-122.64	Dermacentor variabilis
2013-05-01T00:00:00	38.96	-122.64	Dermacentor variabilis
2013-05-01T00:00:00	38.96	-122.64	Dermacentor variabilis
2013-05-01T00:00:00	38.96	-122.64	Dermacentor variabilis
2013-05-01T00:00:00	38.96	-122.64	Dermacentor variabilis
2013-05-01T00:00:00	38.96	-122.64	Dermacentor variabilis
2013-05-01T00:00:00	38.96	-122.64	Dermacentor variabilis
2013-05-01T00:00:00	38.96	-122.64	Dermacentor variabilis
2013-05-01T00:00:00	38.96	-122.64	Dermacentor variabilis
2013-05-01T00:00:00	38.96	-122.64	Dermacentor variabilis
2013-05-01T00:00:00	38.96	-122.64	Dermacentor variabilis
2013-05-01T00:00:00	38.96	-122.64	Dermacentor variabilis
2013-05-01T00:00:00	38.96	-122.64	Dermacentor variabilis
2013-05-01T00:00:00	38.96	-122.64	Dermacentor variabilis
2013-05-01T00:00:00	38.96	-122.64	Dermacentor variabilis
2013-05-01T00:00:00	38.96	-122.64	Dermacentor variabilis
2013-05-01T00:00:00	38.96	-122.64	Dermacentor variabilis
2013-05-01T00:00:00	38.96	-122.64	Dermacentor variabilis
2013-05-01T00:00:00	41.6154	-88.4568	Dermacentor variabilis
2013-05-01T00:00:00	39.77	-86.52	Dermacentor variabilis
2013-05-01T00:00:00	39.77	-86.52	Dermacentor variabilis
2013-05-01T16:12:22	37.2294	-82.6592	Dermacentor variabilis
2013-05-02T00:00:00	33.02	-116.84	Dermacentor variabilis
2013-05-02T00:00:00	33.02	-116.84	Dermacentor variabilis
2013-05-02T00:00:00	33.02	-116.84	Dermacentor variabilis
2013-05-02T00:00:00	33.02	-116.84	Dermacentor variabilis
2013-05-04T00:00:00	41.95	-70.81	Dermacentor variabilis
2013-05-05T00:00:00	41.5125	-72.8125	Dermacentor variabilis
2013-05-05T16:35:00	44.323	-76.2104	Dermacentor variabilis
2013-05-05T16:47:32	43.6035	-72.3649	Dermacentor variabilis
2013-05-05T17:14:00	42.3624	-74.0556	Dermacentor variabilis
2013-05-08T00:00:00	39.13	-122.72	Dermacentor variabilis
2013-05-08T00:00:00	40.05	-86.9	Dermacentor variabilis
2013-05-09T00:00:00	45.62	-96.86	Dermacentor variabilis
2013-05-09T00:00:00	45.62	-96.86	Dermacentor variabilis
2013-05-09T00:00:00	45.62	-96.86	Dermacentor variabilis
2013-05-09T00:00:00	45.62	-96.86	Dermacentor variabilis
2013-05-09T00:00:00	45.62	-96.86	Dermacentor variabilis
2013-05-09T00:00:00	45.62	-96.86	Dermacentor variabilis
2013-05-09T00:00:00	45.62	-96.86	Dermacentor variabilis
2013-05-09T00:00:00	45.62	-96.86	Dermacentor variabilis
2013-05-09T00:00:00	45.62	-96.86	Dermacentor variabilis
2013-05-09T00:00:00	45.62	-96.86	Dermacentor variabilis
2013-05-09T00:00:00	45.62	-96.86	Dermacentor variabilis
2013-05-09T00:00:00	45.62	-96.86	Dermacentor variabilis
2013-05-09T00:00:00	45.62	-96.86	Dermacentor variabilis
2013-05-09T00:00:00	45.62	-96.86	Dermacentor variabilis
2013-05-09T00:00:00	45.62	-96.86	Dermacentor variabilis
2013-05-09T00:00:00	45.62	-96.86	Dermacentor variabilis
2013-05-09T00:00:00	45.62	-96.86	Dermacentor variabilis
2013-05-10T00:00:00	39.13	-122.72	Dermacentor variabilis
2013-05-10T00:00:00	39.13	-122.72	Dermacentor variabilis
2013-05-10T00:00:00	45.62	-96.86	Dermacentor variabilis
2013-05-10T00:00:00	45.62	-96.86	Dermacentor variabilis
2013-05-10T00:00:00	45.62	-96.86	Dermacentor variabilis
2013-05-10T00:00:00	40.05	-86.9	Dermacentor variabilis
2013-05-10T00:00:00	40.05	-86.9	Dermacentor variabilis
2013-05-10T00:00:00	40.05	-86.9	Dermacentor variabilis
2013-05-10T00:00:00	40.05	-86.9	Dermacentor variabilis
2013-05-10T00:00:00	40.05	-86.9	Dermacentor variabilis
2013-05-10T00:00:00	41.79	-72.72	Dermacentor variabilis
2013-05-12T00:00:00	42.3174	-71.0098	Dermacentor variabilis
2013-05-12T10:57:10	42.3163	-71.0108	Dermacentor variabilis
2013-05-12T11:21:37	42.3162	-71.0085	Dermacentor variabilis
2013-05-12T13:14:22	42.3175	-71.0081	Dermacentor variabilis
2013-05-13T00:00:00	33.02	-116.84	Dermacentor variabilis
2013-05-13T00:00:00	33.02	-116.84	Dermacentor variabilis
2013-05-13T00:00:00	40.05	-86.9	Dermacentor variabilis
2013-05-15T00:00:00	41.79	-72.72	Dermacentor variabilis
2013-05-16T13:14:00	45.6274	-64.9754	Dermacentor variabilis
2013-05-17T00:00:00	41.1014	-81.4418	Dermacentor variabilis
2013-05-18T16:58:00	39.1376	-86.1182	Dermacentor variabilis
2013-05-18T19:19:00	40.0805	-88.2083	Dermacentor variabilis
2013-05-19T09:53:11	44.4998	-71.5986	Dermacentor variabilis
2013-05-19T10:06:00	39.1376	-86.1182	Dermacentor variabilis
2013-05-20T00:00:00	39.77	-86.52	Dermacentor variabilis
2013-05-20T00:00:00	39.77	-86.52	Dermacentor variabilis
2013-05-21T00:00:00	40.05	-86.9	Dermacentor variabilis
2013-05-21T00:00:00	39.77	-86.52	Dermacentor variabilis
2013-05-21T00:00:00	41.45	-72.53	Dermacentor variabilis
2013-05-22T00:00:00	48.33	-101.6	Dermacentor variabilis
2013-05-22T00:00:00	48.33	-101.6	Dermacentor variabilis
2013-05-22T00:00:00	48.33	-101.6	Dermacentor variabilis
2013-05-22T00:00:00	48.33	-101.6	Dermacentor variabilis
2013-05-22T00:00:00	48.33	-101.6	Dermacentor variabilis
2013-05-22T00:00:00	48.33	-101.6	Dermacentor variabilis
2013-05-22T00:00:00	48.33	-101.6	Dermacentor variabilis
2013-05-22T00:00:00	39.77	-86.52	Dermacentor variabilis
2013-05-23T00:00:00	39.77	-86.52	Dermacentor variabilis
2013-05-24T00:00:00	39.38	-96.34	Dermacentor variabilis
2013-05-24T00:00:00	39.38	-96.34	Dermacentor variabilis
2013-05-24T00:00:00	39.77	-86.52	Dermacentor variabilis
2013-05-24T00:00:00	44.285	-72.5737	Dermacentor variabilis
2013-05-25T00:00:00	39.77	-86.52	Dermacentor variabilis
2013-05-26T00:00:00	39.77	-86.52	Dermacentor variabilis
2013-05-26T17:13:51	39.7483	-77.8747	Dermacentor variabilis
2013-05-27T00:00:00	33.55	-86.93	Dermacentor variabilis
2013-05-27T00:00:00	33.55	-86.93	Dermacentor variabilis
2013-05-27T00:00:00	39.77	-86.52	Dermacentor variabilis
2013-05-28T00:00:00	39.77	-86.52	Dermacentor variabilis
2013-05-28T00:00:00	40.06	-86.48	Dermacentor variabilis
2013-05-28T00:00:00	40.06	-86.48	Dermacentor variabilis
2013-05-29T00:00:00	39.38	-96.34	Dermacentor variabilis
2013-05-29T00:00:00	39.38	-96.34	Dermacentor variabilis
2013-05-29T00:00:00	39.38	-96.34	Dermacentor variabilis
2013-05-29T00:00:00	39.38	-96.34	Dermacentor variabilis
2013-05-29T00:00:00	39.38	-96.34	Dermacentor variabilis
2013-05-29T00:00:00	39.77	-86.52	Dermacentor variabilis
2013-05-29T13:33:00	39.4231	-81.3624	Dermacentor variabilis
2013-05-30T00:00:00	40.05	-86.9	Dermacentor variabilis
2013-05-30T00:00:00	39.77	-86.52	Dermacentor variabilis
2013-05-30T00:00:00	41.81	-72.31	Dermacentor variabilis
2013-05-30T00:00:00	41.81	-72.31	Dermacentor variabilis
2013-05-30T19:38:00	42.3624	-74.0556	Dermacentor variabilis
2013-05-31T00:00:00	39.77	-86.52	Dermacentor variabilis
2013-06-01T00:00:00	41.76	-73.74	Dermacentor variabilis
2013-06-01T00:00:00	41.76	-73.74	Dermacentor variabilis
2013-06-01T00:00:00	41.76	-73.74	Dermacentor variabilis
2013-06-02T10:10:48	43.648	-72.4055	Dermacentor variabilis
2013-06-02T16:11:00	45.812	-92.4707	Dermacentor variabilis
2013-06-03T00:00:00	39.77	-86.52	Dermacentor variabilis
2013-06-04T00:00:00	39.77	-86.52	Dermacentor variabilis
2013-06-05T00:00:00	40.08	-86.06	Dermacentor variabilis
2013-06-05T00:00:00	40.08	-86.06	Dermacentor variabilis
2013-06-05T00:00:00	40.08	-86.06	Dermacentor variabilis
2013-06-05T00:00:00	40.08	-86.06	Dermacentor variabilis
2013-06-05T00:00:00	40.08	-86.06	Dermacentor variabilis
2013-06-06T00:00:00	43.24	-103.53	Dermacentor variabilis
2013-06-07T00:00:00	43.24	-103.53	Dermacentor variabilis
2013-06-08T00:00:00	39.38	-96.34	Dermacentor variabilis
2013-06-08T12:42:00	43.8184	-72.2539	Dermacentor variabilis
2013-06-09T00:00:00	39.38	-96.34	Dermacentor variabilis
2013-06-09T13:13:08	41.1239	-81.4931	Dermacentor variabilis
2013-06-10T00:00:00	39.38	-96.34	Dermacentor variabilis
2013-06-10T00:00:00	41.45	-81.66	Dermacentor variabilis
2013-06-10T00:00:00	41.81	-72.31	Dermacentor variabilis
2013-06-11T00:00:00	41.45	-81.66	Dermacentor variabilis
2013-06-11T00:00:00	41.45	-81.66	Dermacentor variabilis
2013-06-11T18:05:34	32.7867	-116.45	Dermacentor variabilis
2013-06-12T00:00:00	39.3	-96.67	Dermacentor variabilis
2013-06-13T00:00:00	43.45	-70.66	Dermacentor variabilis
2013-06-13T00:00:00	43.45	-70.66	Dermacentor variabilis
2013-06-13T00:00:00	43.45	-70.66	Dermacentor variabilis
2013-06-13T00:00:00	43.45	-70.66	Dermacentor variabilis
2013-06-13T00:00:00	43.45	-70.66	Dermacentor variabilis
2013-06-13T00:00:00	43.45	-70.66	Dermacentor variabilis
2013-06-13T00:00:00	43.45	-70.66	Dermacentor variabilis
2013-06-13T00:00:00	43.45	-70.66	Dermacentor variabilis
2013-06-13T00:00:00	43.45	-70.66	Dermacentor variabilis
2013-06-13T00:00:00	43.45	-70.66	Dermacentor variabilis
2013-06-13T00:00:00	43.45	-70.66	Dermacentor variabilis
2013-06-13T00:00:00	43.45	-70.66	Dermacentor variabilis
2013-06-13T00:00:00	43.45	-70.66	Dermacentor variabilis
2013-06-13T00:00:00	43.45	-70.66	Dermacentor variabilis
2013-06-13T00:00:00	43.45	-70.66	Dermacentor variabilis
2013-06-13T00:00:00	43.45	-70.66	Dermacentor variabilis
2013-06-13T00:00:00	43.45	-70.66	Dermacentor variabilis
2013-06-13T00:00:00	43.45	-70.66	Dermacentor variabilis
2013-06-13T00:00:00	43.45	-70.66	Dermacentor variabilis
2013-06-13T00:00:00	43.45	-70.66	Dermacentor variabilis
2013-06-13T00:00:00	43.45	-70.66	Dermacentor variabilis
2013-06-13T00:00:00	43.45	-70.66	Dermacentor variabilis
2013-06-13T00:00:00	43.45	-70.66	Dermacentor variabilis
2013-06-13T00:00:00	43.45	-70.66	Dermacentor variabilis
2013-06-13T00:00:00	43.45	-70.66	Dermacentor variabilis
2013-06-13T00:00:00	43.45	-70.66	Dermacentor variabilis
2013-06-13T00:00:00	43.45	-70.66	Dermacentor variabilis
2013-06-13T00:00:00	43.45	-70.66	Dermacentor variabilis
2013-06-13T00:00:00	43.45	-70.66	Dermacentor variabilis
2013-06-13T00:00:00	43.45	-70.66	Dermacentor variabilis
2013-06-13T00:00:00	43.45	-70.66	Dermacentor variabilis
2013-06-13T00:00:00	43.45	-70.66	Dermacentor variabilis
2013-06-13T00:00:00	43.45	-70.66	Dermacentor variabilis
2013-06-13T00:00:00	43.45	-70.66	Dermacentor variabilis
2013-06-13T00:00:00	43.45	-70.66	Dermacentor variabilis
2013-06-13T00:00:00	43.45	-70.66	Dermacentor variabilis
2013-06-13T00:00:00	43.45	-70.66	Dermacentor variabilis
2013-06-13T00:00:00	43.45	-70.66	Dermacentor variabilis
2013-06-13T00:00:00	43.45	-70.66	Dermacentor variabilis
2013-06-14T00:00:00	41.47	-87.9	Dermacentor variabilis
2013-06-14T00:00:00	41.47	-87.9	Dermacentor variabilis
2013-06-14T00:00:00	41.47	-87.9	Dermacentor variabilis
2013-06-14T00:00:00	41.47	-87.9	Dermacentor variabilis
2013-06-14T00:00:00	41.47	-87.9	Dermacentor variabilis
2013-06-14T21:20:00	43.929	-71.6192	Dermacentor variabilis
2013-06-15T00:00:00	43.66	-103.38	Dermacentor variabilis
2013-06-16T00:52:00	46.3799	-84.7192	Dermacentor variabilis
2013-06-16T04:28:00	46.3061	-84.4922	Dermacentor variabilis
2013-06-17T00:00:00	39.2	-81.07	Dermacentor variabilis
2013-06-17T00:00:00	39.2	-81.07	Dermacentor variabilis
2013-06-17T00:00:00	39.2	-81.07	Dermacentor variabilis
2013-06-18T00:00:00	38.62	-82.56	Dermacentor variabilis
2013-06-23T16:28:59	42.7665	-87.8243	Dermacentor variabilis
2013-06-24T19:14:00	41.2202	-81.4194	Dermacentor variabilis
2013-06-25T00:00:00	38.37	-82.69	Dermacentor variabilis
2013-06-25T00:00:00	38.746	-82	Dermacentor variabilis
2013-06-25T00:00:00	38.746	-82	Dermacentor variabilis
2013-06-26T00:00:00	38.34	-83.06	Dermacentor variabilis
2013-06-26T11:24:46	44.3676	-120.371	Dermacentor variabilis
2013-06-28T00:00:00	50.6793	-99.8942	Dermacentor variabilis
2013-06-28T00:00:00	50.68	-99.89	Dermacentor variabilis
2013-06-29T00:00:00	50.73	-99.56	Dermacentor variabilis
2013-06-29T00:00:00	50.73	-99.56	Dermacentor variabilis
2013-06-29T00:00:00	50.7251	-99.5553	Dermacentor variabilis
2013-06-29T00:00:00	41.47	-87.9	Dermacentor variabilis
2013-06-30T14:14:00	44.3459	-71.2939	Dermacentor variabilis
2013-07-03T08:41:00	49.0731	-96.7666	Dermacentor variabilis
2013-07-06T00:00:00	38.1901	-122.956	Dermacentor variabilis
2013-07-10T00:00:00	41.47	-87.9	Dermacentor variabilis
2013-07-10T17:04:53	39.0348	-76.873	Dermacentor variabilis
2013-07-11T00:00:00	41.7713	-88.2919	Dermacentor variabilis
2013-07-15T00:00:00	39.34	-104.98	Dermacentor variabilis
2013-07-15T00:00:00	39.34	-104.98	Dermacentor variabilis
2013-07-15T14:44:00	39.8322	-94.8703	Dermacentor variabilis
2013-07-25T00:00:00	33.55	-86.93	Dermacentor variabilis
2013-07-25T00:00:00	33.55	-86.93	Dermacentor variabilis
2013-07-27T00:00:00	61.1365	-146.34	Dermacentor variabilis
2013-07-28T18:07:00	46.7992	-96.1217	Dermacentor variabilis
2013-08-03T12:53:00	41.224	-75.621	Dermacentor variabilis
2013-08-17T10:32:56	37.637	-89.8354	Dermacentor variabilis
2013-08-19T09:54:00	38.3183	-123.07	Dermacentor variabilis
2014-03-28T10:40:25	37.5478	-122.509	Dermacentor variabilis
2014-03-28T14:55:19	37.6195	-122.49	Dermacentor variabilis
2014-03-31T13:52:00	39.7525	-121.803	Dermacentor variabilis
2014-04-05T17:10:00	40.857	-123.99	Dermacentor variabilis
2014-04-12T00:00:00	44.0295	-123.039	Dermacentor variabilis
2014-04-17T21:07:00	29.6979	-82.0256	Dermacentor variabilis
2014-04-18T12:49:00	38.4487	-122.827	Dermacentor variabilis
2014-04-20T17:06:31	37.905	-122.259	Dermacentor variabilis
2014-05-08T02:21:01	37.3737	-88.9267	Dermacentor variabilis
2014-05-08T16:34:40	40.1425	-88.9774	Dermacentor variabilis
2014-05-11T08:23:00	44.4577	-78.1283	Dermacentor variabilis
2014-05-13T00:00:00	40.7793	-74.5621	Dermacentor variabilis
2014-05-13T17:12:00	47.141	-99.2481	Dermacentor variabilis
2014-05-15T03:27:00	38.6257	-77.5404	Dermacentor variabilis
2014-05-18T18:43:20	43.6221	-72.357	Dermacentor variabilis
2014-05-21T12:29:13	43.6963	-72.3197	Dermacentor variabilis
2014-05-23T00:00:00	36.5509	-82.5312	Dermacentor variabilis
2014-05-24T00:00:00	43.93	-79.83	Dermacentor variabilis
2014-05-24T00:00:00	43.929	-79.827	Dermacentor variabilis
2014-05-24T00:00:00	43.92	-79.82	Dermacentor variabilis
2014-05-24T19:53:00	44.5634	-83.5995	Dermacentor variabilis
2014-05-27T16:37:00	32.9229	-87.4341	Dermacentor variabilis
2014-06-02T18:32:00	44.0488	-71.2954	Dermacentor variabilis
2014-06-03T00:00:00	37.7925	-122.457	Dermacentor variabilis
2014-06-03T16:22:00	47.1445	-99.2311	Dermacentor variabilis
2014-06-03T16:22:00	47.1445	-99.2311	Dermacentor variabilis
2014-06-03T16:22:00	47.1445	-99.2311	Dermacentor variabilis
2014-06-03T17:05:00	47.1368	-99.2345	Dermacentor variabilis
2014-06-03T17:05:00	47.1368	-99.2345	Dermacentor variabilis
2014-06-03T17:05:00	47.1368	-99.2345	Dermacentor variabilis
2014-06-03T17:05:00	47.1368	-99.2345	Dermacentor variabilis
2014-06-03T17:05:00	47.1368	-99.2345	Dermacentor variabilis
2014-06-03T17:50:00	47.141	-99.2481	Dermacentor variabilis
2014-06-03T17:50:00	47.141	-99.2481	Dermacentor variabilis
2014-06-03T17:50:00	47.141	-99.2481	Dermacentor variabilis
2014-06-03T17:50:00	47.141	-99.2481	Dermacentor variabilis
2014-06-03T17:50:00	47.141	-99.2481	Dermacentor variabilis
2014-06-03T17:50:00	47.141	-99.2481	Dermacentor variabilis
2014-06-03T17:50:00	47.141	-99.2481	Dermacentor variabilis
2014-06-03T17:50:00	47.141	-99.2481	Dermacentor variabilis
2014-06-03T17:50:00	47.141	-99.2481	Dermacentor variabilis
2014-06-03T17:50:00	47.141	-99.2481	Dermacentor variabilis
2014-06-03T17:50:00	47.141	-99.2481	Dermacentor variabilis
2014-06-03T17:50:00	47.141	-99.2481	Dermacentor variabilis
2014-06-03T18:48:00	47.1339	-99.2514	Dermacentor variabilis
2014-06-03T18:48:00	47.1339	-99.2514	Dermacentor variabilis
2014-06-03T18:48:00	47.1339	-99.2514	Dermacentor variabilis
2014-06-03T18:48:00	47.1339	-99.2514	Dermacentor variabilis
2014-06-03T18:48:00	47.1339	-99.2514	Dermacentor variabilis
2014-06-03T18:48:00	47.1339	-99.2514	Dermacentor variabilis
2014-06-03T18:48:00	47.1339	-99.2514	Dermacentor variabilis
2014-06-03T18:48:00	47.1339	-99.2514	Dermacentor variabilis
2014-06-03T18:48:00	47.1339	-99.2514	Dermacentor variabilis
2014-06-03T18:48:00	47.1339	-99.2514	Dermacentor variabilis
2014-06-03T18:48:00	47.1339	-99.2514	Dermacentor variabilis
2014-06-03T18:48:00	47.1339	-99.2514	Dermacentor variabilis
2014-06-03T18:48:00	47.1339	-99.2514	Dermacentor variabilis
2014-06-03T18:48:00	47.1339	-99.2514	Dermacentor variabilis
2014-06-03T18:48:00	47.1339	-99.2514	Dermacentor variabilis
2014-06-03T19:42:00	47.1272	-99.2565	Dermacentor variabilis
2014-06-03T19:42:00	47.1272	-99.2565	Dermacentor variabilis
2014-06-03T19:42:00	47.1272	-99.2565	Dermacentor variabilis
2014-06-03T19:42:00	47.1272	-99.2565	Dermacentor variabilis
2014-06-03T19:42:00	47.1272	-99.2565	Dermacentor variabilis
2014-06-03T19:42:00	47.1272	-99.2565	Dermacentor variabilis
2014-06-03T19:42:00	47.1272	-99.2565	Dermacentor variabilis
2014-06-03T19:42:00	47.1272	-99.2565	Dermacentor variabilis
2014-06-03T19:42:00	47.1272	-99.2565	Dermacentor variabilis
2014-06-03T19:42:00	47.1272	-99.2565	Dermacentor variabilis
2014-06-04T18:14:00	46.2423	-89.5433	Dermacentor variabilis
2014-06-04T18:14:00	46.2469	-89.5054	Dermacentor variabilis
2014-06-05T18:10:00	46.2573	-89.5349	Dermacentor variabilis
2014-06-08T15:56:00	50.4619	-106.659	Dermacentor variabilis
2014-06-10T16:02:00	38.8657	-78.1631	Dermacentor variabilis
2014-06-10T20:02:00	38.886	-78.1294	Dermacentor variabilis
2014-06-10T20:02:00	38.886	-78.1294	Dermacentor variabilis
2014-06-10T20:02:00	38.886	-78.1294	Dermacentor variabilis
2014-06-11T15:44:00	38.8939	-78.1427	Dermacentor variabilis
2014-06-25T23:27:32	34.4559	-92.1083	Dermacentor variabilis
2014-06-26T19:20:00	35.9258	-84.3284	Dermacentor variabilis
2014-06-29T11:16:00	42.4573	-71.9056	Dermacentor variabilis
2014-07-01T00:00:00	40.5292	-74.64	Dermacentor variabilis
2014-07-01T12:59:00	38.8971	-78.1503	Dermacentor variabilis
2014-07-01T12:59:00	38.8971	-78.1503	Dermacentor variabilis
2014-07-02T18:32:00	38.873	-78.1633	Dermacentor variabilis
2014-07-02T18:32:00	38.873	-78.1633	Dermacentor variabilis
2014-07-02T18:47:00	47.1272	-99.2565	Dermacentor variabilis
2014-07-02T18:47:00	47.1272	-99.2565	Dermacentor variabilis
2014-07-02T18:47:00	47.1272	-99.2565	Dermacentor variabilis
2014-07-02T18:47:00	47.1272	-99.2565	Dermacentor variabilis
2014-07-02T18:47:00	47.1272	-99.2565	Dermacentor variabilis
2014-07-02T18:47:00	47.1272	-99.2565	Dermacentor variabilis
2014-07-02T19:45:00	47.1339	-99.2514	Dermacentor variabilis
2014-07-02T19:45:00	47.1339	-99.2514	Dermacentor variabilis
2014-07-02T19:45:00	47.1339	-99.2514	Dermacentor variabilis
2014-07-02T20:54:00	47.141	-99.2481	Dermacentor variabilis
2014-07-02T20:54:00	47.141	-99.2481	Dermacentor variabilis
2014-07-02T20:54:00	47.141	-99.2481	Dermacentor variabilis
2014-07-02T20:54:00	47.141	-99.2481	Dermacentor variabilis
2014-07-02T20:54:00	47.141	-99.2481	Dermacentor variabilis
2014-07-02T20:54:00	47.141	-99.2481	Dermacentor variabilis
2014-07-02T20:54:00	47.141	-99.2481	Dermacentor variabilis
2014-07-02T20:54:00	47.141	-99.2481	Dermacentor variabilis
2014-07-03T12:45:00	38.9988	-77.2486	Dermacentor variabilis
2014-07-03T13:21:00	49.1548	-103.108	Dermacentor variabilis
2014-07-03T18:22:00	47.1445	-99.2311	Dermacentor variabilis
2014-07-03T18:22:00	47.1445	-99.2311	Dermacentor variabilis
2014-07-03T18:22:00	47.1445	-99.2311	Dermacentor variabilis
2014-07-05T12:59:40	40.6472	-89.1205	Dermacentor variabilis
2014-07-11T12:55:00	32.9764	-87.4322	Dermacentor variabilis
2014-07-14T21:11:00	47.1272	-99.2565	Dermacentor variabilis
2014-07-14T21:11:00	47.1272	-99.2565	Dermacentor variabilis
2014-07-14T21:11:00	47.1272	-99.2565	Dermacentor variabilis
2014-07-14T22:02:00	47.1445	-99.2311	Dermacentor variabilis
2014-07-14T22:02:00	47.1445	-99.2311	Dermacentor variabilis
2014-07-14T22:02:00	47.1445	-99.2311	Dermacentor variabilis
2014-07-14T22:02:00	47.1445	-99.2311	Dermacentor variabilis
2014-07-14T22:45:00	47.1339	-99.2514	Dermacentor variabilis
2014-07-16T15:00:00	35.967	-84.2299	Dermacentor variabilis
2014-07-16T16:05:00	46.2574	-89.5421	Dermacentor variabilis
2014-07-17T13:21:00	42.4355	-72.1993	Dermacentor variabilis
2014-07-17T13:21:00	42.4355	-72.1993	Dermacentor variabilis
2014-07-19T19:08:59	37.9651	-78.8935	Dermacentor variabilis
2014-07-25T13:27:00	38.8971	-78.1503	Dermacentor variabilis
2014-07-25T13:27:00	38.8971	-78.1503	Dermacentor variabilis
2014-07-25T13:27:00	38.8971	-78.1503	Dermacentor variabilis
2014-07-25T13:27:00	38.8971	-78.1503	Dermacentor variabilis
2014-07-25T14:16:00	41.739	-88.1699	Dermacentor variabilis
2014-07-25T14:18:00	41.739	-88.1699	Dermacentor variabilis
2014-08-08T08:43:00	41.4131	-73.8651	Dermacentor variabilis
2014-08-25T00:00:00	61.5814	-149.439	Dermacentor variabilis
2014-09-16T00:00:00	42.5003	-86.1574	Dermacentor variabilis
2014-09-24T16:08:00	42.4269	-72.228	Dermacentor variabilis
2015-02-07T10:01:26	32.5959	-116.844	Dermacentor variabilis
2015-02-22T00:00:00	37.9577	-121.291	Dermacentor variabilis
2015-04-06T13:49:12	39.2977	-84.6915	Dermacentor variabilis
2015-04-10T11:43:44	41.3572	-88.1531	Dermacentor variabilis
2015-04-12T15:49:00	40.1932	-82.8562	Dermacentor variabilis
2015-04-13T12:39:20	37.4412	-122.392	Dermacentor variabilis
2015-04-13T13:28:41	37.463	-122.431	Dermacentor variabilis
2015-04-15T14:24:05	39.8712	-78.4923	Dermacentor variabilis
2015-04-15T15:32:54	44.3822	-93.2048	Dermacentor variabilis
2015-04-18T00:00:00	40.5516	-74.6679	Dermacentor variabilis
2015-04-18T18:00:08	40.4269	-74.7075	Dermacentor variabilis
2015-04-19T15:20:41	40.9997	-81.9773	Dermacentor variabilis
2015-04-21T00:00:00	38.9463	-92.4465	Dermacentor variabilis
2015-04-25T00:00:00	49.6796	-96.092	Dermacentor variabilis
2015-04-25T15:13:32	47.2148	-95.2396	Dermacentor variabilis
2015-04-26T16:11:03	40.78	-74.0978	Dermacentor variabilis
2015-04-30T22:33:00	42.0317	-93.6524	Dermacentor variabilis
2015-05-02T00:00:00	40.7135	-74.4643	Dermacentor variabilis
2015-05-04T07:21:29	40.6042	-74.2414	Dermacentor variabilis
2015-05-04T12:50:00	38.9019	-78.1619	Dermacentor variabilis
2015-05-04T15:28:00	38.8971	-78.1503	Dermacentor variabilis
2015-05-04T15:28:00	38.8971	-78.1503	Dermacentor variabilis
2015-05-04T15:28:00	38.8971	-78.1503	Dermacentor variabilis
2015-05-04T15:28:00	38.8971	-78.1503	Dermacentor variabilis
2015-05-04T15:28:00	38.8971	-78.1503	Dermacentor variabilis
2015-05-04T15:50:00	38.8941	-76.5463	Dermacentor variabilis
2015-05-04T17:28:00	38.8964	-78.1665	Dermacentor variabilis
2015-05-04T17:28:00	38.8964	-78.1665	Dermacentor variabilis
2015-05-04T17:28:00	38.8964	-78.1665	Dermacentor variabilis
2015-05-04T17:28:00	38.8964	-78.1665	Dermacentor variabilis
2015-05-04T17:28:00	38.8964	-78.1665	Dermacentor variabilis
2015-05-06T00:00:00	42.6151	-80.4586	Dermacentor variabilis
2015-05-06T13:19:00	40.4262	-75.518	Dermacentor variabilis
2015-05-09T07:08:00	39.2461	-77.2877	Dermacentor variabilis
2015-05-09T11:42:00	45.5405	-122.38	Dermacentor variabilis
2015-05-09T11:50:10	40.7129	-74.4895	Dermacentor variabilis
2015-05-16T09:12:48	41.7724	-87.8629	Dermacentor variabilis
2015-05-17T11:50:14	43.9984	-72.6081	Dermacentor variabilis
2015-05-17T14:44:30	42.3872	-72.0261	Dermacentor variabilis
2015-05-18T09:58:57	39.2267	-76.7425	Dermacentor variabilis
2015-05-18T10:56:31	39.2267	-76.7438	Dermacentor variabilis
2015-05-19T00:00:00	35.6864	-83.5006	Dermacentor variabilis
2015-05-19T10:57:30	39.2242	-76.742	Dermacentor variabilis
2015-05-19T18:36:00	47.141	-99.2481	Dermacentor variabilis
2015-05-19T18:36:00	47.141	-99.2481	Dermacentor variabilis
2015-05-19T18:36:00	47.141	-99.2481	Dermacentor variabilis
2015-05-19T19:15:00	47.1339	-99.2514	Dermacentor variabilis
2015-05-19T19:15:00	47.1339	-99.2514	Dermacentor variabilis
2015-05-19T19:15:00	47.1339	-99.2514	Dermacentor variabilis
2015-05-19T19:15:00	47.1339	-99.2514	Dermacentor variabilis
2015-05-19T19:15:00	47.1339	-99.2514	Dermacentor variabilis
2015-05-19T19:15:00	47.1339	-99.2514	Dermacentor variabilis
2015-05-19T19:15:00	47.1339	-99.2514	Dermacentor variabilis
2015-05-19T19:15:00	47.1339	-99.2514	Dermacentor variabilis
2015-05-19T19:56:00	47.1272	-99.2565	Dermacentor variabilis
2015-05-19T19:56:00	47.1272	-99.2565	Dermacentor variabilis
2015-05-19T19:56:00	47.1272	-99.2565	Dermacentor variabilis
2015-05-20T09:33:32	39.2264	-76.7443	Dermacentor variabilis
2015-05-20T09:33:32	39.2266	-76.744	Dermacentor variabilis
2015-05-20T19:26:17	44.5722	-71.9938	Dermacentor variabilis
2015-05-21T00:00:00	64.8278	-147.643	Dermacentor variabilis
2015-05-21T11:57:10	45.3966	-92.6496	Dermacentor variabilis
2015-05-21T17:05:00	46.2573	-89.5349	Dermacentor variabilis
2015-05-23T00:00:00	37.5448	-89.4389	Dermacentor variabilis
2015-05-25T00:00:00	46.1243	-96.9533	Dermacentor variabilis
2015-05-25T13:48:39	45.0406	-84.7095	Dermacentor variabilis
2015-05-26T13:05:00	38.8971	-78.1503	Dermacentor variabilis
2015-05-28T00:00:00	59.6475	-151.548	Dermacentor variabilis
2015-05-28T12:36:00	42.3063	-71.0926	Dermacentor variabilis
2015-05-28T12:47:00	44.323	-76.2104	Dermacentor variabilis
2015-05-30T12:43:51	38.9463	-92.4465	Dermacentor variabilis
2015-06-03T17:38:00	32.8944	-87.4165	Dermacentor variabilis
2015-06-06T17:43:18	37.5637	-93.4114	Dermacentor variabilis
2015-06-06T20:52:14	44.3409	-72.4613	Dermacentor variabilis
2015-06-09T15:22:00	47.1368	-99.2345	Dermacentor variabilis
2015-06-09T15:22:00	47.1368	-99.2345	Dermacentor variabilis
2015-06-09T16:00:00	47.141	-99.2481	Dermacentor variabilis
2015-06-09T16:00:00	47.141	-99.2481	Dermacentor variabilis
2015-06-09T16:00:00	47.141	-99.2481	Dermacentor variabilis
2015-06-09T16:00:00	47.141	-99.2481	Dermacentor variabilis
2015-06-09T16:06:00	47.1339	-99.2514	Dermacentor variabilis
2015-06-09T16:06:00	47.1339	-99.2514	Dermacentor variabilis
2015-06-09T16:06:00	47.1339	-99.2514	Dermacentor variabilis
2015-06-09T16:06:00	47.1339	-99.2514	Dermacentor variabilis
2015-06-09T16:06:00	47.1339	-99.2514	Dermacentor variabilis
2015-06-09T16:06:00	47.1339	-99.2514	Dermacentor variabilis
2015-06-09T16:06:00	47.1339	-99.2514	Dermacentor variabilis
2015-06-09T16:06:00	47.1339	-99.2514	Dermacentor variabilis
2015-06-09T16:06:00	47.1339	-99.2514	Dermacentor variabilis
2015-06-09T16:06:00	47.1339	-99.2514	Dermacentor variabilis
2015-06-09T16:06:00	47.1339	-99.2514	Dermacentor variabilis
2015-06-09T16:06:00	47.1339	-99.2514	Dermacentor variabilis
2015-06-09T17:00:00	47.1272	-99.2565	Dermacentor variabilis
2015-06-09T17:00:00	47.1272	-99.2565	Dermacentor variabilis
2015-06-09T17:00:00	47.1272	-99.2565	Dermacentor variabilis
2015-06-09T17:00:00	47.1272	-99.2565	Dermacentor variabilis
2015-06-09T17:00:00	47.1272	-99.2565	Dermacentor variabilis
2015-06-09T17:00:00	47.1272	-99.2565	Dermacentor variabilis
2015-06-09T17:00:00	47.1272	-99.2565	Dermacentor variabilis
2015-06-09T17:00:00	47.1272	-99.2565	Dermacentor variabilis
2015-06-09T17:00:00	47.1272	-99.2565	Dermacentor variabilis
2015-06-09T17:00:00	47.1272	-99.2565	Dermacentor variabilis
2015-06-10T14:14:00	38.8682	-76.5353	Dermacentor variabilis
2015-06-11T09:09:00	42.6987	-103.572	Dermacentor variabilis
2015-06-12T15:20:00	46.2574	-89.5421	Dermacentor variabilis
2015-06-15T14:53:00	38.8964	-78.1665	Dermacentor variabilis
2015-06-15T14:53:00	38.8964	-78.1665	Dermacentor variabilis
2015-06-15T14:53:00	38.8964	-78.1665	Dermacentor variabilis
2015-06-15T14:53:00	38.8964	-78.1665	Dermacentor variabilis
2015-06-16T14:44:54	41.1381	-81.5635	Dermacentor variabilis
2015-06-18T17:54:00	38.8971	-78.1503	Dermacentor variabilis
2015-06-18T17:54:00	38.8971	-78.1503	Dermacentor variabilis
2015-06-19T14:10:00	45.4934	-89.5757	Dermacentor variabilis
2015-06-19T14:10:00	45.4934	-89.5757	Dermacentor variabilis
2015-06-19T14:55:00	45.4948	-89.5758	Dermacentor variabilis
2015-06-19T14:55:00	45.4948	-89.5758	Dermacentor variabilis
2015-06-19T14:55:00	45.4948	-89.5758	Dermacentor variabilis
2015-06-19T14:55:00	45.4948	-89.5758	Dermacentor variabilis
2015-06-19T14:55:00	45.4948	-89.5758	Dermacentor variabilis
2015-06-19T14:55:00	45.4948	-89.5758	Dermacentor variabilis
2015-06-19T14:55:00	45.4948	-89.5758	Dermacentor variabilis
2015-06-19T14:55:00	45.4948	-89.5758	Dermacentor variabilis
2015-06-19T14:55:00	45.4948	-89.5758	Dermacentor variabilis
2015-06-19T14:55:00	45.4948	-89.5758	Dermacentor variabilis
2015-06-19T15:50:00	45.4964	-89.5592	Dermacentor variabilis
2015-06-19T17:30:00	45.4823	-89.5573	Dermacentor variabilis
2015-06-19T17:30:00	45.4823	-89.5573	Dermacentor variabilis
2015-06-19T17:30:00	45.4823	-89.5573	Dermacentor variabilis
2015-06-19T17:30:00	45.4823	-89.5573	Dermacentor variabilis
2015-06-19T17:30:00	45.4823	-89.5573	Dermacentor variabilis
2015-06-19T17:30:00	45.4823	-89.5573	Dermacentor variabilis
2015-06-19T17:30:00	45.4823	-89.5573	Dermacentor variabilis
2015-06-19T18:10:00	45.4856	-89.5543	Dermacentor variabilis
2015-06-19T18:10:00	45.4856	-89.5543	Dermacentor variabilis
2015-06-19T18:10:00	45.4856	-89.5543	Dermacentor variabilis
2015-06-22T18:03:00	32.9764	-87.4322	Dermacentor variabilis
2015-06-23T13:39:22	39.6396	-89.7739	Dermacentor variabilis
2015-06-23T14:14:53	39.6179	-89.7148	Dermacentor variabilis
2015-06-25T13:09:00	42.7703	-83.0784	Dermacentor variabilis
2015-06-30T14:30:00	47.1508	-99.2608	Dermacentor variabilis
2015-06-30T16:05:00	47.1445	-99.2311	Dermacentor variabilis
2015-06-30T16:05:00	47.1445	-99.2311	Dermacentor variabilis
2015-06-30T17:22:00	47.141	-99.2481	Dermacentor variabilis
2015-06-30T17:22:00	47.141	-99.2481	Dermacentor variabilis
2015-06-30T18:16:00	47.1339	-99.2514	Dermacentor variabilis
2015-06-30T18:16:00	47.1339	-99.2514	Dermacentor variabilis
2015-06-30T18:16:00	47.1339	-99.2514	Dermacentor variabilis
2015-06-30T18:16:00	47.1339	-99.2514	Dermacentor variabilis
2015-06-30T18:16:00	47.1339	-99.2514	Dermacentor variabilis
2015-06-30T18:16:00	47.1339	-99.2514	Dermacentor variabilis
2015-06-30T18:16:00	47.1339	-99.2514	Dermacentor variabilis
2015-06-30T19:09:00	47.1368	-99.2345	Dermacentor variabilis
2015-06-30T19:09:00	47.1368	-99.2345	Dermacentor variabilis
2015-06-30T19:09:00	47.1368	-99.2345	Dermacentor variabilis
2015-06-30T19:09:00	47.1368	-99.2345	Dermacentor variabilis
2015-06-30T19:09:00	47.1368	-99.2345	Dermacentor variabilis
2015-06-30T20:19:00	47.1272	-99.2565	Dermacentor variabilis
2015-06-30T20:19:00	47.1272	-99.2565	Dermacentor variabilis
2015-06-30T20:19:00	47.1272	-99.2565	Dermacentor variabilis
2015-07-02T00:00:00	35.1765	-93.6176	Dermacentor variabilis
2015-07-02T15:25:00	46.2574	-89.5421	Dermacentor variabilis
2015-07-02T15:25:00	46.2574	-89.5421	Dermacentor variabilis
2015-07-02T16:30:00	46.2573	-89.5349	Dermacentor variabilis
2015-07-04T00:00:00	43.8021	-69.7524	Dermacentor variabilis
2015-07-04T17:20:06	38.0766	-84.4938	Dermacentor variabilis
2015-07-07T17:00:00	38.873	-78.1633	Dermacentor variabilis
2015-07-08T18:40:00	38.8971	-78.1503	Dermacentor variabilis
2015-07-09T14:53:00	35.9749	-84.2266	Dermacentor variabilis
2015-07-10T12:22:17	37.5371	-97.6788	Dermacentor variabilis
2015-07-10T15:56:00	45.4964	-89.5592	Dermacentor variabilis
2015-07-10T15:56:00	45.4964	-89.5592	Dermacentor variabilis
2015-07-10T19:37:00	45.4856	-89.5543	Dermacentor variabilis
2015-07-10T19:37:00	45.4856	-89.5543	Dermacentor variabilis
2015-07-10T19:37:00	45.4856	-89.5543	Dermacentor variabilis
2015-07-10T20:20:00	45.4823	-89.5573	Dermacentor variabilis
2015-07-10T20:20:00	45.4823	-89.5573	Dermacentor variabilis
2015-07-10T20:20:00	45.4823	-89.5573	Dermacentor variabilis
2015-07-12T00:00:00	38.4822	-122.717	Dermacentor variabilis
2015-07-12T14:23:53	39.6875	-76.7026	Dermacentor variabilis
2015-07-13T08:27:00	38.3253	-76.073	Dermacentor variabilis
2015-07-13T14:16:00	39.0538	-95.1871	Dermacentor variabilis
2015-07-13T14:16:00	39.0538	-95.1871	Dermacentor variabilis
2015-07-13T14:16:00	39.0538	-95.1871	Dermacentor variabilis
2015-07-15T15:26:00	32.5389	-87.8141	Dermacentor variabilis
2015-07-16T00:00:00	39.3152	-76.8753	Dermacentor variabilis
2015-07-16T03:35:36	42.5643	-87.8124	Dermacentor variabilis
2015-07-16T12:12:04	45.5398	-95.509	Dermacentor variabilis
2015-07-17T12:23:00	32.9229	-87.4341	Dermacentor variabilis
2015-07-17T13:15:00	32.9764	-87.4322	Dermacentor variabilis
2015-07-20T10:52:32	43.3935	-80.0628	Dermacentor variabilis
2015-07-21T15:30:00	47.1445	-99.2311	Dermacentor variabilis
2015-07-21T16:40:00	47.1368	-99.2345	Dermacentor variabilis
2015-07-21T16:40:00	47.1368	-99.2345	Dermacentor variabilis
2015-07-21T16:40:00	47.1368	-99.2345	Dermacentor variabilis
2015-07-21T18:10:00	47.1339	-99.2514	Dermacentor variabilis
2015-07-21T18:10:00	47.1339	-99.2514	Dermacentor variabilis
2015-07-21T18:10:00	47.1339	-99.2514	Dermacentor variabilis
2015-07-21T18:10:00	47.1339	-99.2514	Dermacentor variabilis
2015-07-21T18:10:00	47.1339	-99.2514	Dermacentor variabilis
2015-07-21T18:10:00	47.1339	-99.2514	Dermacentor variabilis
2015-07-21T19:02:00	47.141	-99.2481	Dermacentor variabilis
2015-07-22T11:31:00	40.9888	-87.5742	Dermacentor variabilis
2015-07-25T11:59:55	44.7086	-93.338	Dermacentor variabilis
2015-07-28T18:05:00	38.8964	-78.1665	Dermacentor variabilis
2015-07-28T18:05:00	38.8964	-78.1665	Dermacentor variabilis
2015-07-28T18:05:00	38.8964	-78.1665	Dermacentor variabilis
2015-07-28T18:05:00	38.8964	-78.1665	Dermacentor variabilis
2015-07-28T18:05:00	38.8964	-78.1665	Dermacentor variabilis
2015-07-29T07:12:00	40.6332	-96.907	Dermacentor variabilis
2015-07-30T11:19:00	42.2629	-81.8485	Dermacentor variabilis
2015-07-30T15:17:28	35.1162	-82.6051	Dermacentor variabilis
2015-07-31T16:36:00	45.4945	-89.5512	Dermacentor variabilis
2015-07-31T17:40:00	45.4823	-89.5573	Dermacentor variabilis
2015-07-31T17:40:00	45.4823	-89.5573	Dermacentor variabilis
2015-07-31T17:40:00	45.4823	-89.5573	Dermacentor variabilis
2015-08-02T15:32:00	41.8827	-69.9958	Dermacentor variabilis
2015-08-03T12:15:00	32.9764	-87.4322	Dermacentor variabilis
2015-08-03T12:15:00	32.9764	-87.4322	Dermacentor variabilis
2015-08-03T14:22:00	32.8992	-87.4446	Dermacentor variabilis
2015-08-07T12:00:21	39.5973	-79.9582	Dermacentor variabilis
2015-08-08T19:54:48	30.4619	-91.0773	Dermacentor variabilis
2015-08-09T20:52:00	47.1339	-99.2514	Dermacentor variabilis
2015-08-10T21:07:00	44.0488	-71.2954	Dermacentor variabilis
2015-08-14T21:55:00	41.3172	-81.4192	Dermacentor variabilis
2015-08-17T15:09:00	38.8964	-78.1665	Dermacentor variabilis
2015-08-20T11:13:00	34.9945	-83.893	Dermacentor variabilis
2015-08-23T09:34:14	26.0716	-98.1474	Dermacentor variabilis
2015-08-26T15:00:00	45.4948	-89.5758	Dermacentor variabilis
2015-08-29T10:50:19	44.8088	-93.5567	Dermacentor variabilis
2015-09-15T15:23:00	32.9764	-87.4322	Dermacentor variabilis
2015-10-20T14:42:00	28.0981	-81.4186	Dermacentor variabilis
2015-11-08T00:00:00	25.9634	-97.2538	Dermacentor variabilis
2015-12-08T14:57:27	27.6676	-97.3277	Dermacentor variabilis
2016-03-02T00:00:00	36.4573	-121.916	Dermacentor variabilis
2016-03-15T00:00:00	37.6802	-122.402	Dermacentor variabilis
2016-03-16T19:32:00	35.4112	-99.0842	Dermacentor variabilis
2016-03-16T19:32:00	35.4112	-99.0842	Dermacentor variabilis
2016-03-27T17:12:07	41.7307	-81.2413	Dermacentor variabilis
2016-03-28T18:42:00	38.8971	-78.1503	Dermacentor variabilis
2016-03-28T18:42:00	38.8971	-78.1503	Dermacentor variabilis
2016-03-29T00:00:00	36.2241	-81.4181	Dermacentor variabilis
2016-04-01T10:08:35	37.549	-122.506	Dermacentor variabilis
2016-04-05T20:42:00	35.4132	-99.0743	Dermacentor variabilis
2016-04-09T17:42:19	36.971	-94.3715	Dermacentor variabilis
2016-04-13T18:39:02	45.4752	-94.3406	Dermacentor variabilis
2016-04-14T13:22:00	39.119	-96.5471	Dermacentor variabilis
2016-04-15T00:00:00	40.5801	-74.4471	Dermacentor variabilis
2016-04-15T18:30:30	37.9378	-122.006	Dermacentor variabilis
2016-04-15T19:46:40	37.9399	-122.003	Dermacentor variabilis
2016-04-16T00:00:00	42.2406	-83.0445	Dermacentor variabilis
2016-04-17T00:00:00	37.455	-89.2342	Dermacentor variabilis
2016-04-18T00:00:00	38.3499	-122.649	Dermacentor variabilis
2016-04-18T13:05:00	35.9831	-84.2117	Dermacentor variabilis
2016-04-18T14:25:00	38.8971	-78.1503	Dermacentor variabilis
2016-04-18T16:42:00	38.886	-78.1294	Dermacentor variabilis
2016-04-18T18:30:00	38.9019	-78.1619	Dermacentor variabilis
2016-04-18T18:30:00	38.9019	-78.1619	Dermacentor variabilis
2016-04-18T18:30:00	38.9019	-78.1619	Dermacentor variabilis
2016-04-19T00:00:00	38.9351	-74.906	Dermacentor variabilis
2016-04-19T12:50:00	38.873	-78.1633	Dermacentor variabilis
2016-04-19T12:50:00	38.873	-78.1633	Dermacentor variabilis
2016-04-20T00:00:00	37.6824	-122.405	Dermacentor variabilis
2016-04-20T10:53:40	40.2913	-74.7233	Dermacentor variabilis
2016-04-20T13:41:31	37.9055	-122.262	Dermacentor variabilis
2016-04-21T11:32:27	42.7491	-70.9415	Dermacentor variabilis
2016-04-21T11:32:51	42.7491	-70.9415	Dermacentor variabilis
2016-04-21T15:31:24	37.2906	-89.0817	Dermacentor variabilis
2016-04-22T10:00:02	42.6201	-72.8279	Dermacentor variabilis
2016-04-22T10:00:13	42.6201	-72.8279	Dermacentor variabilis
2016-04-22T11:12:09	41.1134	-82.0611	Dermacentor variabilis
2016-04-22T21:13:51	32.7477	-97.2745	Dermacentor variabilis
2016-04-23T00:00:00	38.9463	-92.4465	Dermacentor variabilis
2016-04-23T18:53:00	41.2203	-81.4193	Dermacentor variabilis
2016-04-23T19:39:46	41.2318	-81.5068	Dermacentor variabilis
2016-04-24T00:00:00	33.2007	-101.634	Dermacentor variabilis
2016-04-24T10:02:18	39.6695	-74.2831	Dermacentor variabilis
2016-04-24T12:31:39	40.5057	-74.4801	Dermacentor variabilis
2016-04-24T16:02:52	42.8227	-71.6448	Dermacentor variabilis
2016-04-24T16:28:00	40.4763	-74.4299	Dermacentor variabilis
2016-04-25T16:55:00	39.0827	-77.9596	Dermacentor variabilis
2016-04-26T00:00:00	42.2597	-83.0699	Dermacentor variabilis
2016-04-26T00:00:00	42.2597	-83.0699	Dermacentor variabilis
2016-04-26T21:31:00	35.4112	-99.0842	Dermacentor variabilis
2016-04-26T21:31:00	35.4112	-99.0842	Dermacentor variabilis
2016-04-28T08:04:20	37.2022	-88.7824	Dermacentor variabilis
2016-04-29T18:25:00	45.4856	-89.5543	Dermacentor variabilis
2016-04-29T19:22:00	45.4823	-89.5573	Dermacentor variabilis
2016-04-29T19:22:00	45.4823	-89.5573	Dermacentor variabilis
2016-04-30T14:45:57	41.2808	-81.5678	Dermacentor variabilis
2016-04-30T15:18:12	36.0824	-86.3225	Dermacentor variabilis
2016-05-03T12:13:19	37.5075	-88.9572	Dermacentor variabilis
2016-05-04T16:32:00	47.1272	-99.2565	Dermacentor variabilis
2016-05-04T16:32:00	47.1272	-99.2565	Dermacentor variabilis
2016-05-04T18:03:00	47.141	-99.2481	Dermacentor variabilis
2016-05-04T18:03:00	47.141	-99.2481	Dermacentor variabilis
2016-05-04T18:03:00	47.141	-99.2481	Dermacentor variabilis
2016-05-04T18:48:00	47.1368	-99.2345	Dermacentor variabilis
2016-05-04T18:48:00	47.1368	-99.2345	Dermacentor variabilis
2016-05-04T18:48:00	47.1368	-99.2345	Dermacentor variabilis
2016-05-04T19:26:00	47.1445	-99.2311	Dermacentor variabilis
2016-05-04T19:26:00	47.1445	-99.2311	Dermacentor variabilis
2016-05-04T20:17:00	47.1508	-99.2608	Dermacentor variabilis
2016-05-04T20:17:00	47.1508	-99.2608	Dermacentor variabilis
2016-05-04T20:17:00	47.1508	-99.2608	Dermacentor variabilis
2016-05-04T20:17:00	47.1508	-99.2608	Dermacentor variabilis
2016-05-04T20:17:00	47.1508	-99.2608	Dermacentor variabilis
2016-05-06T10:14:35	41.381	-83.6399	Dermacentor variabilis
2016-05-07T00:00:00	44.7729	-65.4046	Dermacentor variabilis
2016-05-09T13:48:07	38.9778	-76.4869	Dermacentor variabilis
2016-05-09T20:22:00	45.824	-90.0962	Dermacentor variabilis
2016-05-09T20:22:00	45.824	-90.0962	Dermacentor variabilis
2016-05-09T20:22:00	45.824	-90.0962	Dermacentor variabilis
2016-05-10T09:00:40	37.1835	-122.384	Dermacentor variabilis
2016-05-10T13:05:33	44.4424	-100.392	Dermacentor variabilis
2016-05-10T14:16:27	44.372	-100.363	Dermacentor variabilis
2016-05-11T14:44:41	39.6117	-75.8272	Dermacentor variabilis
2016-05-12T00:00:00	44.0697	-72.6361	Dermacentor variabilis
2016-05-12T12:38:05	44.3309	-72.6889	Dermacentor variabilis
2016-05-12T12:43:08	44.3302	-72.6893	Dermacentor variabilis
2016-05-12T13:15:00	38.2106	-75.8031	Dermacentor variabilis
2016-05-12T17:51:00	35.6865	-83.5369	Dermacentor variabilis
2016-05-14T07:30:43	38.4515	-122.519	Dermacentor variabilis
2016-05-14T16:45:33	42.4322	-83.7879	Dermacentor variabilis
2016-05-16T17:39:00	35.689	-83.5356	Dermacentor variabilis
2016-05-16T17:42:00	38.8939	-78.1427	Dermacentor variabilis
2016-05-17T08:44:00	34.4187	-119.86	Dermacentor variabilis
2016-05-18T14:56:00	45.4964	-89.5592	Dermacentor variabilis
2016-05-18T16:10:00	45.4945	-89.5512	Dermacentor variabilis
2016-05-18T17:42:00	45.4856	-89.5543	Dermacentor variabilis
2016-05-18T18:35:00	45.4823	-89.5573	Dermacentor variabilis
2016-05-18T18:35:00	45.4823	-89.5573	Dermacentor variabilis
2016-05-18T18:35:00	45.4823	-89.5573	Dermacentor variabilis
2016-05-18T18:35:00	45.4823	-89.5573	Dermacentor variabilis
2016-05-18T18:35:00	45.4823	-89.5573	Dermacentor variabilis
2016-05-18T19:47:00	45.4934	-89.5757	Dermacentor variabilis
2016-05-18T19:47:00	45.4934	-89.5757	Dermacentor variabilis
2016-05-18T19:47:00	45.4934	-89.5757	Dermacentor variabilis
2016-05-18T19:47:00	45.4934	-89.5757	Dermacentor variabilis
2016-05-18T19:47:00	45.4934	-89.5757	Dermacentor variabilis
2016-05-18T19:47:00	45.4934	-89.5757	Dermacentor variabilis
2016-05-18T20:41:00	45.4948	-89.5758	Dermacentor variabilis
2016-05-18T20:41:00	45.4948	-89.5758	Dermacentor variabilis
2016-05-18T20:41:00	45.4948	-89.5758	Dermacentor variabilis
2016-05-18T20:41:00	45.4948	-89.5758	Dermacentor variabilis
2016-05-18T20:41:00	45.4948	-89.5758	Dermacentor variabilis
2016-05-18T20:41:00	45.4948	-89.5758	Dermacentor variabilis
2016-05-18T20:41:00	45.4948	-89.5758	Dermacentor variabilis
2016-05-18T20:41:00	45.4948	-89.5758	Dermacentor variabilis
2016-05-19T00:00:00	38.0107	-77.9086	Dermacentor variabilis
2016-05-19T10:20:17	50.6592	-99.9511	Dermacentor variabilis
2016-05-20T10:41:54	41.6182	-87.2724	Dermacentor variabilis
2016-05-20T11:19:13	38.8031	-77.5497	Dermacentor variabilis
2016-05-20T13:59:28	35.2715	-82.4476	Dermacentor variabilis
2016-05-20T14:31:33	39.3656	-77.3877	Dermacentor variabilis
2016-05-20T14:33:48	41.2165	-81.526	Dermacentor variabilis
2016-05-20T18:02:51	41.2154	-81.525	Dermacentor variabilis
2016-05-21T10:55:41	41.259	-81.4097	Dermacentor variabilis
2016-05-21T14:57:00	34.4637	-85.601	Dermacentor variabilis
2016-05-21T15:35:07	36.9869	-94.355	Dermacentor variabilis
2016-05-21T17:23:00	41.3249	-81.4231	Dermacentor variabilis
2016-05-22T00:00:00	44.402	-70.8612	Dermacentor variabilis
2016-05-22T00:00:00	44.402	-70.8612	Dermacentor variabilis
2016-05-22T00:00:00	44.402	-70.8612	Dermacentor variabilis
2016-05-22T00:00:00	44.402	-70.8612	Dermacentor variabilis
2016-05-22T02:54:00	41.0081	-81.9571	Dermacentor variabilis
2016-05-22T14:46:00	44.2538	-83.4495	Dermacentor variabilis
2016-05-23T00:00:00	39.0169	-76.6288	Dermacentor variabilis
2016-05-23T00:00:00	44.402	-70.8612	Dermacentor variabilis
2016-05-23T09:36:13	39.765	-89.7544	Dermacentor variabilis
2016-05-23T14:08:00	46.2562	-89.5342	Dermacentor variabilis
2016-05-23T20:41:25	39.1608	-123.038	Dermacentor variabilis
2016-05-24T14:39:00	35.4112	-99.0842	Dermacentor variabilis
2016-05-24T15:11:57	41.3899	-81.6956	Dermacentor variabilis
2016-05-25T10:45:00	41.6568	-69.9584	Dermacentor variabilis
2016-05-25T11:13:00	42.7657	-71.5179	Dermacentor variabilis
2016-05-26T13:19:00	42.4355	-72.1993	Dermacentor variabilis
2016-05-26T14:20:00	42.4269	-72.228	Dermacentor variabilis
2016-05-27T08:02:29	43.8209	-72.2515	Dermacentor variabilis
2016-05-30T09:24:26	38.8956	-78.1933	Dermacentor variabilis
2016-05-30T18:58:25	44.6133	-72.0465	Dermacentor variabilis
2016-05-31T12:15:37	37.9079	-121.95	Dermacentor variabilis
2016-05-31T13:33:00	38.886	-78.1294	Dermacentor variabilis
2016-05-31T13:33:00	38.886	-78.1294	Dermacentor variabilis
2016-05-31T14:40:00	38.8939	-78.1427	Dermacentor variabilis
2016-05-31T15:35:00	38.8971	-78.1503	Dermacentor variabilis
2016-05-31T15:35:00	38.8971	-78.1503	Dermacentor variabilis
2016-05-31T16:32:00	38.9019	-78.1619	Dermacentor variabilis
2016-05-31T16:32:00	38.9019	-78.1619	Dermacentor variabilis
2016-05-31T17:22:00	38.8964	-78.1665	Dermacentor variabilis
2016-05-31T19:26:00	29.6883	-81.962	Dermacentor variabilis
2016-06-02T00:00:00	61.1874	-149.897	Dermacentor variabilis
2016-06-02T14:25:00	39.0538	-95.1871	Dermacentor variabilis
2016-06-02T16:48:00	47.1272	-99.2565	Dermacentor variabilis
2016-06-02T16:48:00	47.1272	-99.2565	Dermacentor variabilis
2016-06-02T17:49:00	47.1339	-99.2514	Dermacentor variabilis
2016-06-02T17:49:00	47.1339	-99.2514	Dermacentor variabilis
2016-06-02T18:49:00	47.141	-99.2481	Dermacentor variabilis
2016-06-02T18:49:00	47.141	-99.2481	Dermacentor variabilis
2016-06-02T19:34:00	47.1368	-99.2345	Dermacentor variabilis
2016-06-02T19:34:00	47.1368	-99.2345	Dermacentor variabilis
2016-06-02T19:34:00	47.1368	-99.2345	Dermacentor variabilis
2016-06-02T19:34:00	47.1368	-99.2345	Dermacentor variabilis
2016-06-02T19:34:00	47.1368	-99.2345	Dermacentor variabilis
2016-06-02T19:34:00	47.1368	-99.2345	Dermacentor variabilis
2016-06-02T19:34:00	47.1368	-99.2345	Dermacentor variabilis
2016-06-02T21:08:00	47.1508	-99.2608	Dermacentor variabilis
2016-06-02T21:08:00	47.1508	-99.2608	Dermacentor variabilis
2016-06-03T11:14:07	38.7341	-122.759	Dermacentor variabilis
2016-06-04T01:53:00	41.7573	-72.655	Dermacentor variabilis
2016-06-04T12:22:03	41.7581	-72.6554	Dermacentor variabilis
2016-06-04T16:20:57	33.9546	-102.78	Dermacentor variabilis
2016-06-05T00:00:00	40.9126	-96.6865	Dermacentor variabilis
2016-06-07T14:12:00	35.4213	-99.0572	Dermacentor variabilis
2016-06-07T16:30:00	35.4112	-99.0842	Dermacentor variabilis
2016-06-08T14:25:00	45.4948	-89.5758	Dermacentor variabilis
2016-06-08T14:25:00	45.4948	-89.5758	Dermacentor variabilis
2016-06-08T14:25:00	45.4948	-89.5758	Dermacentor variabilis
2016-06-08T14:25:00	45.4948	-89.5758	Dermacentor variabilis
2016-06-08T14:25:00	45.4948	-89.5758	Dermacentor variabilis
2016-06-08T16:15:00	45.4934	-89.5757	Dermacentor variabilis
2016-06-08T16:15:00	45.4934	-89.5757	Dermacentor variabilis
2016-06-08T17:16:00	46.7975	-100.911	Dermacentor variabilis
2016-06-08T17:16:00	46.7975	-100.911	Dermacentor variabilis
2016-06-08T17:16:00	46.7975	-100.911	Dermacentor variabilis
2016-06-08T17:45:00	45.4964	-89.5592	Dermacentor variabilis
2016-06-08T20:13:00	45.4856	-89.5543	Dermacentor variabilis
2016-06-08T20:13:00	45.4856	-89.5543	Dermacentor variabilis
2016-06-08T20:13:00	45.4856	-89.5543	Dermacentor variabilis
2016-06-08T20:13:00	45.4856	-89.5543	Dermacentor variabilis
2016-06-08T21:24:00	45.4823	-89.5573	Dermacentor variabilis
2016-06-08T21:24:00	45.4823	-89.5573	Dermacentor variabilis
2016-06-08T21:24:00	45.4823	-89.5573	Dermacentor variabilis
2016-06-09T20:09:00	35.6692	-83.5246	Dermacentor variabilis
2016-06-10T15:26:34	42.5038	-71.6334	Dermacentor variabilis
2016-06-10T23:48:00	43.8228	-79.1814	Dermacentor variabilis
2016-06-11T11:12:11	44.377	-72.1199	Dermacentor variabilis
2016-06-11T12:59:20	40.566	-73.8756	Dermacentor variabilis
2016-06-13T09:04:00	35.1735	-80.657	Dermacentor variabilis
2016-06-15T00:00:00	44.848	-93.0427	Dermacentor variabilis
2016-06-15T15:04:00	47.1339	-99.2514	Dermacentor variabilis
2016-06-15T16:12:00	47.1272	-99.2565	Dermacentor variabilis
2016-06-15T16:12:00	47.1272	-99.2565	Dermacentor variabilis
2016-06-15T17:02:00	47.141	-99.2481	Dermacentor variabilis
2016-06-15T17:02:00	47.141	-99.2481	Dermacentor variabilis
2016-06-15T18:00:00	47.1368	-99.2345	Dermacentor variabilis
2016-06-15T18:00:00	47.1368	-99.2345	Dermacentor variabilis
2016-06-15T18:00:00	47.1368	-99.2345	Dermacentor variabilis
2016-06-15T18:00:00	47.1368	-99.2345	Dermacentor variabilis
2016-06-15T18:00:00	47.1368	-99.2345	Dermacentor variabilis
2016-06-15T18:00:00	47.1368	-99.2345	Dermacentor variabilis
2016-06-15T18:45:00	47.1445	-99.2311	Dermacentor variabilis
2016-06-15T18:45:00	47.1445	-99.2311	Dermacentor variabilis
2016-06-16T13:22:56	44.9774	-92.9023	Dermacentor variabilis
2016-06-16T15:55:00	39.0741	-96.5571	Dermacentor variabilis
2016-06-16T17:50:00	37.698	-89.2077	Dermacentor variabilis
2016-06-17T11:59:00	41.1833	-81.1988	Dermacentor variabilis
2016-06-17T11:59:03	41.1831	-81.199	Dermacentor variabilis
2016-06-18T12:26:00	38.0466	-122.685	Dermacentor variabilis
2016-06-18T18:03:00	39.2064	-76.7472	Dermacentor variabilis
2016-06-19T00:00:00	64.9385	-147.587	Dermacentor variabilis
2016-06-19T12:15:14	33.3348	-87.7936	Dermacentor variabilis
2016-06-20T13:16:00	38.886	-78.1294	Dermacentor variabilis
2016-06-20T13:16:00	38.886	-78.1294	Dermacentor variabilis
2016-06-20T15:22:00	45.8329	-90.0755	Dermacentor variabilis
2016-06-20T16:04:00	46.2562	-89.5342	Dermacentor variabilis
2016-06-20T16:46:00	38.8964	-78.1665	Dermacentor variabilis
2016-06-20T17:56:00	38.9019	-78.1619	Dermacentor variabilis
2016-06-21T00:00:00	37.9305	-122.682	Dermacentor variabilis
2016-06-21T00:00:00	37.9302	-122.682	Dermacentor variabilis
2016-06-22T16:58:00	38.873	-78.1633	Dermacentor variabilis
2016-06-23T00:00:00	35.9277	-83.7599	Dermacentor variabilis
2016-06-23T15:04:00	35.5764	-82.4964	Dermacentor variabilis
2016-06-23T15:08:00	35.5764	-82.4964	Dermacentor variabilis
2016-06-23T15:29:00	39.0538	-95.1871	Dermacentor variabilis
2016-06-23T16:15:00	35.9335	-84.334	Dermacentor variabilis
2016-06-25T00:00:00	35.0458	-88.8428	Dermacentor variabilis
2016-06-25T09:08:34	38.1579	-122.185	Dermacentor variabilis
2016-06-25T09:28:44	38.1553	-122.186	Dermacentor variabilis
2016-06-25T10:07:21	38.1559	-122.186	Dermacentor variabilis
2016-06-25T21:35:00	43.1197	-79.25	Dermacentor variabilis
2016-06-26T00:00:00	35.8174	-81.1804	Dermacentor variabilis
2016-06-27T08:20:00	45.4823	-89.5573	Dermacentor variabilis
2016-06-27T08:20:00	45.4823	-89.5573	Dermacentor variabilis
2016-06-27T08:20:00	45.4823	-89.5573	Dermacentor variabilis
2016-06-27T08:20:00	45.4823	-89.5573	Dermacentor variabilis
2016-06-27T08:20:00	45.4823	-89.5573	Dermacentor variabilis
2016-06-27T14:01:00	39.0862	-77.9727	Dermacentor variabilis
2016-06-27T15:45:00	45.4934	-89.5757	Dermacentor variabilis
2016-06-27T17:45:00	45.4948	-89.5758	Dermacentor variabilis
2016-06-27T17:45:00	45.4948	-89.5758	Dermacentor variabilis
2016-06-27T22:10:00	45.4945	-89.5512	Dermacentor variabilis
2016-06-29T00:00:00	41.3259	-81.5622	Dermacentor variabilis
2016-06-29T12:58:00	47.8949	-116.678	Dermacentor variabilis
2016-06-30T12:40:12	42.6809	-70.8394	Dermacentor variabilis
2016-07-02T21:06:00	30.6207	-92.0796	Dermacentor variabilis
2016-07-05T14:50:00	41.6707	-91.346	Dermacentor variabilis
2016-07-06T11:59:23	41.6153	-69.985	Dermacentor variabilis
2016-07-06T16:45:00	47.1339	-99.2514	Dermacentor variabilis
2016-07-06T16:45:00	47.1339	-99.2514	Dermacentor variabilis
2016-07-06T16:45:00	47.1339	-99.2514	Dermacentor variabilis
2016-07-06T18:00:00	47.141	-99.2481	Dermacentor variabilis
2016-07-06T18:00:00	47.141	-99.2481	Dermacentor variabilis
2016-07-06T18:00:00	47.141	-99.2481	Dermacentor variabilis
2016-07-06T18:51:49	42.5827	-80.3986	Dermacentor variabilis
2016-07-06T19:05:00	47.1368	-99.2345	Dermacentor variabilis
2016-07-06T19:05:00	47.1368	-99.2345	Dermacentor variabilis
2016-07-06T19:50:00	47.1445	-99.2311	Dermacentor variabilis
2016-07-07T07:00:00	39.119	-96.5471	Dermacentor variabilis
2016-07-07T07:00:00	39.119	-96.5471	Dermacentor variabilis
2016-07-07T07:00:00	39.119	-96.5471	Dermacentor variabilis
2016-07-07T15:28:00	42.4382	-72.2289	Dermacentor variabilis
2016-07-07T16:24:00	42.4269	-72.228	Dermacentor variabilis
2016-07-07T17:14:00	42.4121	-72.2465	Dermacentor variabilis
2016-07-07T17:14:00	42.4121	-72.2465	Dermacentor variabilis
2016-07-07T17:14:00	42.4121	-72.2465	Dermacentor variabilis
2016-07-08T14:25:00	37.6967	-89.2087	Dermacentor variabilis
2016-07-10T13:44:00	37.602	-89.18	Dermacentor variabilis
2016-07-11T18:35:00	38.8971	-78.1503	Dermacentor variabilis
2016-07-11T18:35:00	38.8971	-78.1503	Dermacentor variabilis
2016-07-11T18:35:00	38.8971	-78.1503	Dermacentor variabilis
2016-07-11T19:29:00	38.8964	-78.1665	Dermacentor variabilis
2016-07-11T19:29:00	38.8964	-78.1665	Dermacentor variabilis
2016-07-11T19:29:00	38.8964	-78.1665	Dermacentor variabilis
2016-07-11T19:29:00	38.8964	-78.1665	Dermacentor variabilis
2016-07-11T19:29:00	38.8964	-78.1665	Dermacentor variabilis
2016-07-11T19:29:00	38.8964	-78.1665	Dermacentor variabilis
2016-07-11T19:29:00	38.8964	-78.1665	Dermacentor variabilis
2016-07-11T19:29:00	38.8964	-78.1665	Dermacentor variabilis
2016-07-11T19:29:00	38.8964	-78.1665	Dermacentor variabilis
2016-07-11T19:29:00	38.8964	-78.1665	Dermacentor variabilis
2016-07-12T16:47:00	38.9019	-78.1619	Dermacentor variabilis
2016-07-12T16:47:00	38.9019	-78.1619	Dermacentor variabilis
2016-07-12T16:47:00	38.9019	-78.1619	Dermacentor variabilis
2016-07-12T16:47:00	38.9019	-78.1619	Dermacentor variabilis
2016-07-12T19:06:00	38.873	-78.1633	Dermacentor variabilis
2016-07-13T19:44:00	35.9755	-84.3051	Dermacentor variabilis
2016-07-13T20:26:59	39.4037	-76.8374	Dermacentor variabilis
2016-07-16T14:51:00	36.5552	-121.923	Dermacentor variabilis
2016-07-18T00:00:00	32.6138	-96.9968	Dermacentor variabilis
2016-07-18T15:54:00	45.4823	-89.5573	Dermacentor variabilis
2016-07-18T15:54:00	45.4823	-89.5573	Dermacentor variabilis
2016-07-18T17:15:00	45.4856	-89.5543	Dermacentor variabilis
2016-07-18T17:15:00	45.4856	-89.5543	Dermacentor variabilis
2016-07-18T19:10:00	45.4945	-89.5512	Dermacentor variabilis
2016-07-18T22:20:00	45.4948	-89.5758	Dermacentor variabilis
2016-07-18T22:20:00	45.4948	-89.5758	Dermacentor variabilis
2016-07-18T22:20:00	45.4948	-89.5758	Dermacentor variabilis
2016-07-18T22:20:00	45.4948	-89.5758	Dermacentor variabilis
2016-07-18T22:20:00	45.4948	-89.5758	Dermacentor variabilis
2016-07-18T22:20:00	45.4948	-89.5758	Dermacentor variabilis
2016-07-18T22:20:00	45.4948	-89.5758	Dermacentor variabilis
2016-07-19T10:29:03	39.4325	-120.236	Dermacentor variabilis
2016-07-19T10:37:58	38.9039	-91.7431	Dermacentor variabilis
2016-07-19T12:40:00	35.4029	-99.0803	Dermacentor variabilis
2016-07-19T15:21:00	35.4121	-99.068	Dermacentor variabilis
2016-07-20T10:37:50	40.7001	-124.274	Dermacentor variabilis
2016-07-27T14:53:00	47.1272	-99.2565	Dermacentor variabilis
2016-07-27T16:02:00	47.1339	-99.2514	Dermacentor variabilis
2016-07-27T18:58:00	47.1368	-99.2345	Dermacentor variabilis
2016-07-27T21:16:00	47.1508	-99.2608	Dermacentor variabilis
2016-07-27T21:16:00	47.1508	-99.2608	Dermacentor variabilis
2016-07-28T10:55:00	38.88	-76.5484	Dermacentor variabilis
2016-07-28T14:02:00	39.119	-96.5471	Dermacentor variabilis
2016-07-28T15:51:00	39.0879	-96.5459	Dermacentor variabilis
2016-07-28T18:28:00	39.1037	-96.5978	Dermacentor variabilis
2016-07-28T18:28:00	39.1037	-96.5978	Dermacentor variabilis
2016-08-01T16:02:00	38.8971	-78.1503	Dermacentor variabilis
2016-08-01T16:02:00	38.8971	-78.1503	Dermacentor variabilis
2016-08-01T16:02:00	38.8971	-78.1503	Dermacentor variabilis
2016-08-01T16:02:00	38.8971	-78.1503	Dermacentor variabilis
2016-08-01T16:02:00	38.8971	-78.1503	Dermacentor variabilis
2016-08-01T16:44:00	38.8964	-78.1665	Dermacentor variabilis
2016-08-01T16:44:00	38.8964	-78.1665	Dermacentor variabilis
2016-08-01T16:44:00	38.8964	-78.1665	Dermacentor variabilis
2016-08-01T16:44:00	38.8964	-78.1665	Dermacentor variabilis
2016-08-03T00:00:00	34.8573	-80.9456	Dermacentor variabilis
2016-08-04T15:28:00	39.0459	-95.207	Dermacentor variabilis
2016-08-05T07:32:25	40.9974	-75.1763	Dermacentor variabilis
2016-08-08T18:30:00	38.9019	-78.1619	Dermacentor variabilis
2016-08-08T22:08:00	45.4823	-89.5573	Dermacentor variabilis
2016-08-09T14:08:06	41.2847	-74.4134	Dermacentor variabilis
2016-08-09T14:39:00	35.394	-99.0632	Dermacentor variabilis
2016-08-09T16:16:00	35.4213	-99.0572	Dermacentor variabilis
2016-08-14T15:16:00	35.586	-83.0734	Dermacentor variabilis
2016-08-15T21:59:00	38.88	-76.5616	Dermacentor variabilis
2016-08-18T18:05:00	39.1037	-96.5978	Dermacentor variabilis
2016-08-22T17:37:00	38.8964	-78.1665	Dermacentor variabilis
2016-08-22T20:54:00	28.0981	-81.4186	Dermacentor variabilis
2016-08-25T15:35:00	33.4104	-97.5937	Dermacentor variabilis
2016-09-01T14:45:17	40.4607	-74.0028	Dermacentor variabilis
2016-09-26T20:03:00	39.1363	-121.02	Dermacentor variabilis
2016-09-27T12:13:00	33.1492	-97.0078	Dermacentor variabilis
2017-02-25T09:20:00	32.9202	-117.242	Dermacentor variabilis
2017-03-05T10:24:27	38.1433	-122.436	Dermacentor variabilis
2017-03-12T13:45:53	40.7767	-81.9156	Dermacentor variabilis
2017-03-12T13:56:00	32.8711	-116.235	Dermacentor variabilis
2017-03-12T13:57:00	32.8717	-116.235	Dermacentor variabilis
2017-03-13T09:30:00	33.5532	-99.2749	Dermacentor variabilis
2017-03-13T17:07:00	37.3457	-122.14	Dermacentor variabilis
2017-03-19T10:15:00	36.9608	-122.025	Dermacentor variabilis
2017-03-29T14:13:48	38.1334	-122.573	Dermacentor variabilis
2017-03-29T23:54:00	33.1846	-86.7672	Dermacentor variabilis
2017-04-01T12:21:00	38.369	-122.514	Dermacentor variabilis
2017-04-02T20:25:16	37.9566	-122.609	Dermacentor variabilis
2017-04-03T15:01:00	40.493	-74.4178	Dermacentor variabilis
2017-04-03T20:27:00	35.394	-99.0632	Dermacentor variabilis
2017-04-03T22:10:00	35.4132	-99.0743	Dermacentor variabilis
2017-04-03T22:40:00	35.4121	-99.068	Dermacentor variabilis
2017-04-03T23:24:00	35.4029	-99.0803	Dermacentor variabilis
2017-04-04T00:05:00	35.4112	-99.0842	Dermacentor variabilis
2017-04-04T00:05:00	35.4112	-99.0842	Dermacentor variabilis
2017-04-05T18:57:00	33.3823	-97.6198	Dermacentor variabilis
2017-04-06T22:58:12	36.2212	-95.8934	Dermacentor variabilis
2017-04-07T17:56:00	38.9462	-92.4466	Dermacentor variabilis
2017-04-07T18:04:00	37.5533	-122.085	Dermacentor variabilis
2017-04-08T12:11:00	38.9462	-92.4466	Dermacentor variabilis
2017-04-09T16:37:00	37.8159	-122.045	Dermacentor variabilis
2017-04-10T12:56:00	38.8964	-78.1665	Dermacentor variabilis
2017-04-10T13:52:00	38.8971	-78.1503	Dermacentor variabilis
2017-04-10T17:29:19	37.1778	-121.772	Dermacentor variabilis
2017-04-10T18:45:00	44.3783	-65.0277	Dermacentor variabilis
2017-04-11T11:38:42	37.3631	-122.309	Dermacentor variabilis
2017-04-11T12:23:54	40.2944	-74.7303	Dermacentor variabilis
2017-04-12T09:40:00	38.5636	-121.485	Dermacentor variabilis
2017-04-12T16:36:00	35.689	-83.5356	Dermacentor variabilis
2017-04-12T17:03:00	35.2226	-97.4395	Dermacentor variabilis
2017-04-12T18:58:00	35.7291	-83.4081	Dermacentor variabilis
2017-04-13T00:00:00	45.0205	-95.8887	Dermacentor variabilis
2017-04-13T14:25:00	36.7101	-121.3	Dermacentor variabilis
2017-04-14T14:22:00	40.7104	-74.4664	Dermacentor variabilis
2017-04-14T15:58:00	37.6793	-122.407	Dermacentor variabilis
2017-04-15T18:10:55	42.602	-70.9011	Dermacentor variabilis
2017-04-15T23:37:00	40.2003	-74.4183	Dermacentor variabilis
2017-04-16T10:36:00	35.4326	-96.305	Dermacentor variabilis
2017-04-16T11:32:00	32.7056	-102.368	Dermacentor variabilis
2017-04-16T11:49:00	32.6491	-102.246	Dermacentor variabilis
2017-04-16T11:56:00	32.7116	-102.392	Dermacentor variabilis
2017-04-16T14:29:00	42.3994	-71.1981	Dermacentor variabilis
2017-04-16T18:58:00	41.9788	-87.7426	Dermacentor variabilis
2017-04-17T08:28:00	44.544	-92.8058	Dermacentor variabilis
2017-04-17T14:35:00	34.1613	-117.824	Dermacentor variabilis
2017-04-17T15:00:00	39.119	-96.5471	Dermacentor variabilis
2017-04-17T16:35:00	39.0879	-96.5459	Dermacentor variabilis
2017-04-17T18:29:00	39.6483	-77.3949	Dermacentor variabilis
2017-04-17T23:57:00	45.0152	-64.2682	Dermacentor variabilis
2017-04-18T13:07:00	38.418	-123.104	Dermacentor variabilis
2017-04-18T15:00:00	35.394	-99.0632	Dermacentor variabilis
2017-04-18T15:00:00	35.394	-99.0632	Dermacentor variabilis
2017-04-18T15:07:00	35.2046	-97.4185	Dermacentor variabilis
2017-04-18T15:50:00	35.4213	-99.0572	Dermacentor variabilis
2017-04-18T16:35:00	35.4121	-99.068	Dermacentor variabilis
2017-04-18T16:35:00	35.4121	-99.068	Dermacentor variabilis
2017-04-18T17:00:00	35.4132	-99.0743	Dermacentor variabilis
2017-04-18T17:00:00	35.4132	-99.0743	Dermacentor variabilis
2017-04-18T17:00:00	35.4132	-99.0743	Dermacentor variabilis
2017-04-18T17:00:00	35.4132	-99.0743	Dermacentor variabilis
2017-04-18T17:00:00	35.4132	-99.0743	Dermacentor variabilis
2017-04-18T17:40:00	35.4112	-99.0842	Dermacentor variabilis
2017-04-18T17:40:00	35.4112	-99.0842	Dermacentor variabilis
2017-04-18T17:40:00	35.4112	-99.0842	Dermacentor variabilis
2017-04-18T17:40:00	35.4112	-99.0842	Dermacentor variabilis
2017-04-18T17:40:00	35.4112	-99.0842	Dermacentor variabilis
2017-04-18T17:40:00	35.4112	-99.0842	Dermacentor variabilis
2017-04-18T19:34:00	39.0827	-77.9596	Dermacentor variabilis
2017-04-19T18:43:46	40.7809	-81.8912	Dermacentor variabilis
2017-04-21T14:12:06	37.8372	-122.488	Dermacentor variabilis
2017-04-21T15:07:54	40.6671	-81.3404	Dermacentor variabilis
2017-04-22T14:10:52	41.2933	-73.6098	Dermacentor variabilis
2017-04-22T14:40:49	41.2909	-73.6098	Dermacentor variabilis
2017-04-22T18:23:16	37.9182	-121.925	Dermacentor variabilis
2017-04-23T19:10:00	41.9173	-72.4582	Dermacentor variabilis
2017-04-24T15:39:00	45.824	-90.0962	Dermacentor variabilis
2017-04-24T15:39:00	45.824	-90.0962	Dermacentor variabilis
2017-04-24T15:39:00	45.824	-90.0962	Dermacentor variabilis
2017-04-24T17:05:00	32.6809	-80.3465	Dermacentor variabilis
2017-04-25T07:05:24	36.2098	-95.9085	Dermacentor variabilis
2017-04-26T20:31:48	41.008	-81.9767	Dermacentor variabilis
2017-04-27T15:26:00	35.9569	-80.1021	Dermacentor variabilis
2017-04-27T18:15:00	39.2063	-76.7474	Dermacentor variabilis
2017-04-27T18:18:00	33.3776	-97.6472	Dermacentor variabilis
2017-04-27T20:12:48	41.0374	-81.8538	Dermacentor variabilis
2017-04-27T21:20:00	38.8682	-76.5353	Dermacentor variabilis
2017-04-28T10:23:00	37.187	-121.99	Dermacentor variabilis
2017-04-28T10:25:00	37.1869	-121.99	Dermacentor variabilis
2017-04-29T09:02:00	42.5528	-84.0565	Dermacentor variabilis
2017-04-29T14:19:45	47.4222	-91.1561	Dermacentor variabilis
2017-04-29T18:02:21	39.4336	-76.7584	Dermacentor variabilis
2017-04-29T18:35:50	39.4315	-76.7539	Dermacentor variabilis
2017-04-30T11:15:47	39.4361	-76.754	Dermacentor variabilis
2017-04-30T12:16:55	39.8965	-74.0847	Dermacentor variabilis
2017-04-30T19:43:00	46.7649	-94.947	Dermacentor variabilis
2017-05-01T13:39:24	41.2915	-73.5999	Dermacentor variabilis
2017-05-01T22:50:17	43.1169	-80.1237	Dermacentor variabilis
2017-05-02T12:51:00	38.8964	-78.1665	Dermacentor variabilis
2017-05-02T12:51:00	38.8964	-78.1665	Dermacentor variabilis
2017-05-02T12:51:00	38.8964	-78.1665	Dermacentor variabilis
2017-05-02T12:51:00	38.8964	-78.1665	Dermacentor variabilis
2017-05-02T14:06:00	38.8971	-78.1503	Dermacentor variabilis
2017-05-02T14:06:00	38.8971	-78.1503	Dermacentor variabilis
2017-05-02T15:20:00	38.9019	-78.1619	Dermacentor variabilis
2017-05-02T17:21:00	38.8939	-78.1427	Dermacentor variabilis
2017-05-02T18:44:00	38.886	-78.1294	Dermacentor variabilis
2017-05-03T14:33:55	32.8406	-97.5017	Dermacentor variabilis
2017-05-03T16:15:00	47.1272	-99.2565	Dermacentor variabilis
2017-05-03T16:15:00	47.1272	-99.2565	Dermacentor variabilis
2017-05-03T16:15:00	47.1272	-99.2565	Dermacentor variabilis
2017-05-03T16:15:00	47.1272	-99.2565	Dermacentor variabilis
2017-05-03T16:15:00	47.1272	-99.2565	Dermacentor variabilis
2017-05-03T16:15:00	47.1272	-99.2565	Dermacentor variabilis
2017-05-03T16:15:00	47.1272	-99.2565	Dermacentor variabilis
2017-05-03T16:15:00	47.1272	-99.2565	Dermacentor variabilis
2017-05-03T16:15:00	47.1272	-99.2565	Dermacentor variabilis
2017-05-03T16:15:00	47.1272	-99.2565	Dermacentor variabilis
2017-05-03T16:15:00	47.1272	-99.2565	Dermacentor variabilis
2017-05-03T16:15:00	47.1272	-99.2565	Dermacentor variabilis
2017-05-03T16:15:00	47.1272	-99.2565	Dermacentor variabilis
2017-05-03T16:41:00	45.4856	-89.5543	Dermacentor variabilis
2017-05-03T16:59:00	45.4934	-89.5757	Dermacentor variabilis
2017-05-03T16:59:00	45.4934	-89.5757	Dermacentor variabilis
2017-05-03T17:27:00	47.1339	-99.2514	Dermacentor variabilis
2017-05-03T17:27:00	47.1339	-99.2514	Dermacentor variabilis
2017-05-03T17:27:00	47.1339	-99.2514	Dermacentor variabilis
2017-05-03T17:27:00	47.1339	-99.2514	Dermacentor variabilis
2017-05-03T17:27:00	47.1339	-99.2514	Dermacentor variabilis
2017-05-03T17:27:00	47.1339	-99.2514	Dermacentor variabilis
2017-05-03T17:27:00	47.1339	-99.2514	Dermacentor variabilis
2017-05-03T17:27:00	47.1339	-99.2514	Dermacentor variabilis
2017-05-03T17:27:00	47.1339	-99.2514	Dermacentor variabilis
2017-05-03T17:27:00	47.1339	-99.2514	Dermacentor variabilis
2017-05-03T17:27:00	47.1339	-99.2514	Dermacentor variabilis
2017-05-03T17:27:00	47.1339	-99.2514	Dermacentor variabilis
2017-05-03T17:27:00	47.1339	-99.2514	Dermacentor variabilis
2017-05-03T17:27:00	47.1339	-99.2514	Dermacentor variabilis
2017-05-03T17:27:00	47.1339	-99.2514	Dermacentor variabilis
2017-05-03T17:27:00	47.1339	-99.2514	Dermacentor variabilis
2017-05-03T17:27:00	47.1339	-99.2514	Dermacentor variabilis
2017-05-03T17:27:00	47.1339	-99.2514	Dermacentor variabilis
2017-05-03T17:27:00	47.1339	-99.2514	Dermacentor variabilis
2017-05-03T17:27:00	47.1339	-99.2514	Dermacentor variabilis
2017-05-03T17:27:00	47.1339	-99.2514	Dermacentor variabilis
2017-05-03T17:58:00	45.4948	-89.5758	Dermacentor variabilis
2017-05-03T18:25:00	47.141	-99.2481	Dermacentor variabilis
2017-05-03T18:25:00	47.141	-99.2481	Dermacentor variabilis
2017-05-03T18:25:00	47.141	-99.2481	Dermacentor variabilis
2017-05-03T18:25:00	47.141	-99.2481	Dermacentor variabilis
2017-05-03T18:25:00	47.141	-99.2481	Dermacentor variabilis
2017-05-03T18:25:00	47.141	-99.2481	Dermacentor variabilis
2017-05-03T18:25:00	47.141	-99.2481	Dermacentor variabilis
2017-05-03T18:25:00	47.141	-99.2481	Dermacentor variabilis
2017-05-03T18:25:00	47.141	-99.2481	Dermacentor variabilis
2017-05-03T18:25:00	47.141	-99.2481	Dermacentor variabilis
2017-05-03T18:25:00	47.141	-99.2481	Dermacentor variabilis
2017-05-03T18:25:00	47.141	-99.2481	Dermacentor variabilis
2017-05-03T18:25:00	47.141	-99.2481	Dermacentor variabilis
2017-05-03T18:25:00	47.141	-99.2481	Dermacentor variabilis
2017-05-03T18:25:00	47.141	-99.2481	Dermacentor variabilis
2017-05-03T18:25:00	47.141	-99.2481	Dermacentor variabilis
2017-05-03T18:25:00	47.141	-99.2481	Dermacentor variabilis
2017-05-03T18:25:00	47.141	-99.2481	Dermacentor variabilis
2017-05-03T18:25:00	47.141	-99.2481	Dermacentor variabilis
2017-05-03T18:25:00	47.141	-99.2481	Dermacentor variabilis
2017-05-03T18:25:00	47.141	-99.2481	Dermacentor variabilis
2017-05-03T18:25:00	47.141	-99.2481	Dermacentor variabilis
2017-05-03T18:25:00	47.141	-99.2481	Dermacentor variabilis
2017-05-03T18:25:00	47.141	-99.2481	Dermacentor variabilis
2017-05-03T18:25:00	47.141	-99.2481	Dermacentor variabilis
2017-05-03T18:25:00	47.141	-99.2481	Dermacentor variabilis
2017-05-03T19:25:00	47.1368	-99.2345	Dermacentor variabilis
2017-05-03T19:25:00	47.1368	-99.2345	Dermacentor variabilis
2017-05-03T19:25:00	47.1368	-99.2345	Dermacentor variabilis
2017-05-03T19:25:00	47.1368	-99.2345	Dermacentor variabilis
2017-05-03T20:29:00	47.1445	-99.2311	Dermacentor variabilis
2017-05-03T20:29:00	47.1445	-99.2311	Dermacentor variabilis
2017-05-03T20:29:00	47.1445	-99.2311	Dermacentor variabilis
2017-05-03T20:29:00	47.1445	-99.2311	Dermacentor variabilis
2017-05-03T20:29:00	47.1445	-99.2311	Dermacentor variabilis
2017-05-03T20:29:00	47.1445	-99.2311	Dermacentor variabilis
[truncated: 3,554 more rows]
